# Supplementary material for: Distinct Proteomic Signatures Driving Progression of Sarcopenia: A Longitudinal Multicohort Study
Source: J Cachexia Sarcopenia Muscle. 2026 Mar 4;17(2):e70240. doi: 10.1002/jcsm.70240 (PMC12961230; doi:10.1002/jcsm.70240)
Supplement: Supplementary file 2 — Table S1: Results of correlation analysis in discovery cohort. Table S2: Results of correlation analysis in validation cohort. [file JCSM-17-e70240-s002.xlsx]

## Sheet: Supplementary Table S1
Supplementary Table 1. List of the quantified proteins and results of correlation analysis in discovery cohort
No.	Uniprot Accession	Gene name	Muscle mass (ASM/Ht2, kg/m2)			Changes in muscle mass (ASM/Ht2, kg/m2)			Muscle strength (hand grip strength, kg)			Changes in muscle strength (hand grip strength, kg)			Physical performance (walking speed, m/s)			Changes in physical performance (walking speed, m/s)
			univariate_R	univariate_pvalue	multivariate_pvalue	univariate_R	univariate_pvalue	multivariate_pvalue	univariate_R	univariate_pvalue	multivariate_pvalue	univariate_R	univariate_pvalue	multivariate_pvalue	univariate_R	univariate_pvalue	multivariate_pvalue	univariate_R	univariate_pvalue	multivariate_pvalue
No.	Uniprot Accession	Gene name	Muscle mass (ASM/Ht2, kg/m2)			Changes in muscle mass (ASM/Ht2, kg/m2)			Muscle strength (hand grip strength, kg)			Changes in muscle strength (hand grip strength, kg)			Physical performance (walking speed, m/s)			Changes in physical performance (walking speed, m/s)
1	A0A075B6H7	IGKV3-7	-0.0897229	0.243199	0.516612	0.136727	0.0745527	0.0857747	-0.0113975	0.882379	0.723072	-0.00859742	0.911138	0.690365	-0.0192401	0.802762	0.355282	-0.056812	0.460478	0.518699
2	A0A075B6H9	IGLV4-69	-0.112635	0.14244	0.480393	0.0274702	0.721353	0.843117	-0.064346	0.403083	0.725752	-0.124266	0.10537	0.092412	-0.11409	0.137323	0.0842807	0.0288495	0.707983	0.756947
3	A0A075B6I0	IGLV8-61	-0.0985424	0.199744	0.484731	0.0089314	0.907701	0.866053	-0.0643192	0.403279	0.96839	-0.0147904	0.847741	0.655633	0.0639917	0.405682	0.810765	-0.0223668	0.771529	0.725329
4	A0A075B6I7	IGLV5-48	-0.182829	0.0166898	0.325726	0.0481821	0.531442	0.814012	-0.209143	0.0060461	0.0600162	-0.00642765	0.933504	0.985054	-0.0896098	0.243796	0.286403	0.0711505	0.355089	0.327113
5	A0A075B6I9	IGLV7-46	-0.110754	0.149272	0.120926	0.0383708	0.618296	0.587896	0.0287064	0.709366	0.550169	-0.0976767	0.203742	0.190517	0.0544415	0.479431	0.347878	0.110107	0.151675	0.111516
6	A0A075B6J1	IGLV5-37	0.059073	0.442793	0.293474	0.0390563	0.612032	0.562107	0.0992091	0.196704	0.25944	0.203753	0.00751814	0.00883567	-0.15401	0.0443055	0.142188	0.0349607	0.64986	0.481861
7	A0A075B6J9	IGLV2-18	-0.0293657	0.703001	0.747664	0.0668294	0.385137	0.381613	-0.0300803	0.696126	0.525728	0.0246154	0.74929	0.396605	0.0889134	0.247494	0.833747	-0.107126	0.163138	0.117944
8	A0A075B6K0	IGLV3-16	-0.104605	0.173327	0.468565	0.00521228	0.946056	0.863812	-0.0399225	0.604157	0.91522	-0.158223	0.0387443	0.0473432	-0.0503287	0.513292	0.547885	-0.0861667	0.262459	0.300108
9	A0A075B6K4	IGLV3-10	-0.0423707	0.582146	0.409428	-0.0723628	0.346931	0.339859	-0.0692166	0.368351	0.0812817	-0.0759062	0.323767	0.416494	-0.0312084	0.685325	0.59541	-0.013057	0.865405	0.929785
10	A0A075B6K5	IGLV3-9	-0.0970127	0.206848	0.0615078	0.00978183	0.898957	0.896652	0.0373744	0.62745	0.459145	-0.254556	0.000779816	0.00469598	-0.0607554	0.429889	0.141666	0.0168329	0.827025	0.842081
11	A0A075B6K6	IGLV4-3	-0.0207685	0.787452	0.157378	-0.112013	0.144672	0.109594	-0.0893357	0.245246	0.905217	-0.0658555	0.392117	0.440329	0.23098	0.00236966	0.00135039	-0.0457189	0.552661	0.522325
12	A0A075B6R2	IGHV4-4	0.047657	0.535932	0.196261	-0.049261	0.52228	0.531288	0.0496633	0.518884	0.30168	-0.0398821	0.604523	0.600633	0.011674	0.879547	0.765663	-0.0368288	0.632487	0.709073
13	A0A075B6R9;A0A0C4DH68	IGKV2D	0.00731495	0.92435	0.594152	0.0323956	0.674025	0.638716	0.0468472	0.542891	0.774279	-0.210919	0.00562097	0.0208461	0.0479047	0.533812	0.907341	-0.00629373	0.934887	0.914486
14	A0A075B6S2;A2NJV5	IGKV2D	0.00877858	0.909273	0.680273	0.116214	0.130107	0.143297	0.0372957	0.628176	0.907941	0.0988722	0.198236	0.140921	-0.196901	0.0098445	0.0224876	0.0323257	0.674688	0.497566
15	A0A075B7B6	IGHV4OR15-8	-0.0157458	0.838036	0.788482	0.0718604	0.350297	0.352825	0.0661489	0.390006	0.750229	0.0504263	0.512474	0.295923	-0.0491371	0.523328	0.788101	-0.096598	0.208805	0.326929
16	A0A075B7B8	IGHV3OR16-12	-0.029407	0.702604	0.103772	-0.0917449	0.232697	0.159899	-0.0646214	0.401068	0.344346	-0.113108	0.140761	0.114135	0.0596851	0.438073	0.607503	0.0209095	0.786044	0.800368
17	A0A075B7E8	IGHV3OR16-13	-0.0473813	0.538296	0.702625	0.0732361	0.341127	0.422998	-0.0594477	0.4399	0.229542	0.0387891	0.61447	0.489907	-0.142557	0.0628831	0.247134	-1.61e-05	0.999833	0.713475
18	A0A087WSX0;A0A0G2JSC0	IGLV5-45	-0.0812736	0.290628	0.536376	0.0484237	0.529384	0.548084	-0.0605184	0.431693	0.74986	-0.106834	0.164292	0.208935	0.034445	0.65469	0.671737	-0.0281217	0.715026	0.710929
19	A0A087WSY5;Q96IY4	CPB2	-0.0889396	0.247354	0.362325	0.00518581	0.94633	0.894589	-0.0970667	0.206594	0.131925	0.0813913	0.289928	0.341516	-0.111664	0.145937	0.404212	0.0508397	0.509019	0.438761
20	A0A087WT78;A0A7P0TAE1;A0A7P0TAT8;H0YIV0;P14625	HSP90B1	0.0412706	0.591991	0.453407	-0.104855	0.172296	0.172087	0.0477947	0.534753	0.433676	-0.0231761	0.763503	0.953287	-0.022627	0.768946	0.865628	-0.0477233	0.535364	0.552521
21	A0A087WTK0;A0A087WVC6;Q12913;Q12913-2;Q12913-3	PTPRJ	-0.00206737	0.97859	0.52816	0.0171175	0.824147	0.849494	-0.0868123	0.258887	0.222285	0.0715517	0.352377	0.192021	0.00849315	0.912211	0.777747	0.0663149	0.388815	0.371416
22	A0A087WTS4;A0A087WV48;A0A087WZM5;A0A7I2V3S6;P62942;Q1JUQ3;Q5W0X3	FKBP1A	-0.164291	0.0317743	0.000389006	0.19374	0.0111168	0.0123082	0.0229123	0.766116	0.80121	-0.000866736	0.991023	0.463376	-0.0211939	0.783206	0.275282	-0.0141803	0.85395	0.800046
23	A0A087WV17;A0A087X0P3;A0A087X1R2;A0A0A0MR14;A0A0A0MRF2;A0A0G2JMM7;Q8IYS5;Q8IYS5-2;Q8IYS5-3;Q8IYS5-4;Q8IYS5-5;Q8IYS5-6;Q8IYS5-7	OSCAR	-0.0877033	0.254013	0.194881	-0.00777378	0.919621	0.979412	-0.113405	0.139715	0.298839	-0.0404684	0.599217	0.596839	0.190369	0.0126315	0.0492154	-0.0736794	0.338204	0.217418
24	A0A087WVQ9;A0A7I2V659;P68104;Q5VTE0	EEF1A1	0.0413202	0.591545	0.169805	-0.212009	0.00537331	0.00224184	-0.0136744	0.859106	0.582501	-0.0988737	0.198229	0.560372	0.088717	0.248544	0.0801577	-0.113399	0.139736	0.177178
25	A0A087WW87;P01614	IGKV2-40	0.0384988	0.617124	0.0912118	-0.0423886	0.581987	0.460535	0.0441364	0.566506	0.233401	-0.167679	0.0283683	0.044267	-0.0946837	0.218009	0.296878	-0.0740592	0.335714	0.432117
26	A0A087WWD4;P13591;P13591-1;P13591-4	NCAM1	-0.134256	0.0799999	0.496271	0.0495231	0.520066	0.526864	-0.160243	0.0362925	0.293785	-0.0184865	0.810339	0.548688	-0.0466619	0.54449	0.206686	0.0674166	0.380966	0.419437
27	A0A087WWT3	ALB	0.000420916	0.995641	0.355746	0.0358997	0.641103	0.550119	0.0133702	0.862208	0.245157	-0.18515	0.0153342	0.0135476	0.0120776	0.875416	0.262273	0.049765	0.518028	0.413417
28	A0A087WZR4	FCGR3B	-0.0922313	0.230219	0.506946	0.0745397	0.332579	0.402395	-0.128139	0.0948722	0.112287	0.00288171	0.970161	0.646854	0.011342	0.882949	0.919165	-0.0747468	0.331234	0.326163
29	A0A087X0K0;P39059	COL15A1	-0.125736	0.101283	0.61492	0.0169942	0.825393	0.956879	-0.15752	0.0396289	0.119399	-0.0175756	0.81952	0.751056	-0.0559963	0.466952	0.546084	0.0169611	0.825728	0.768849
30	A0A087X1J7;P22352	GPX3	0.00186537	0.980682	0.538439	0.113117	0.14073	0.179858	0.125604	0.101647	0.372385	0.0893833	0.244994	0.680822	-0.163663	0.0324428	0.43804	-0.0289751	0.706769	0.970113
31	A0A0A0MRJ7;P12259	F5	-0.106177	0.166919	0.325633	0.0972296	0.205829	0.241856	-0.153829	0.0445597	0.0674641	0.0300298	0.696612	0.989783	-0.0299899	0.696995	0.748959	0.0273426	0.722594	0.768655
32	A0A0A0MRZ8;P04433	IGKV3D-11	-0.0570406	0.458672	0.565029	0.122428	0.110662	0.0985164	-0.0133552	0.862362	0.672974	-0.00904584	0.906524	0.872271	0.0282942	0.713355	0.653665	-0.0186086	0.80911	0.751248
33	A0A0A0MRZ9	IGLV5-52	0.042545	0.580593	0.218596	-0.138541	0.0707481	0.0485218	-0.0190094	0.805079	0.314981	-0.0325705	0.672366	0.558919	-0.0534491	0.487489	0.598795	-0.0124145	0.87197	0.885361
34	A0A0A0MS08;P01857	IGHG1	-0.0213571	0.781578	0.981348	0.0383363	0.618612	0.764582	0.0127421	0.868622	0.6888	-0.140654	0.0665151	0.0723335	-0.103814	0.176619	0.205251	0.0601041	0.434859	0.395869
35	A0A0A0MS09;P01880;P01880-2	IGHD	0.055656	0.469668	0.322148	-0.0442211	0.565761	0.499129	-0.0391359	0.611306	0.130403	0.123221	0.108354	0.0290846	0.0188743	0.806437	0.928077	0.00109627	0.988646	0.856616
36	A0A0A0MS14	IGHV1-45	-0.0381627	0.620203	0.713644	-0.0648042	0.399735	0.391628	-0.080378	0.295995	0.864782	-0.113554	0.139191	0.163774	-0.0302302	0.694687	0.223083	0.0141795	0.853958	0.886918
37	A0A0A0MS15	IGHV3-49	0.040166	0.601951	0.893024	0.0282698	0.713591	0.677321	-0.0182469	0.81275	0.467586	0.021034	0.784801	0.96316	-0.0372591	0.628514	0.760062	-0.0761934	0.321934	0.288008
38	A0A0A0MSA9;A0A0C4DG49;P15151;P15151-2;P15151-3;P15151-4	PVR	0.179364	0.0189069	0.210034	-0.0963423	0.210018	0.255303	0.137398	0.0731257	0.969109	0.0426972	0.579239	0.311986	0.027797	0.718177	0.562616	-0.0216823	0.778337	0.915829
39	A0A0A0MSN4;P12821;P12821-2	ACE	0.0919991	0.2314	0.62652	-0.0280726	0.715502	0.747025	0.0758133	0.324361	0.21986	0.147372	0.0544145	0.0291812	-0.00189757	0.980349	0.38122	-0.0430267	0.576312	0.888557
40	A0A0A0MSV6	C1QB	-0.208835	0.00612267	0.00282474	0.162113	0.0341422	0.0262924	-0.126039	0.100456	0.201746	-0.0209078	0.786061	0.685587	-0.0387523	0.614806	0.491332	-0.0574035	0.455814	0.405084
41	A0A0A0MT36	IGKV6D-21	-0.152655	0.0462305	0.126854	0.165985	0.0300302	0.0469172	-0.0537478	0.485056	0.716256	-0.173556	0.0231987	0.03894	-0.053573	0.486479	0.358529	-0.0107992	0.888513	0.858881
42	A0A0A0MTH3;Q13418	ILK	-0.0942031	0.220365	0.620033	-0.00370123	0.96168	0.761827	-0.00590202	0.938931	0.338267	-0.0820754	0.285879	0.315835	0.0200089	0.795051	0.410932	-0.0916795	0.233032	0.246955
43	A0A0B4J1U3	IGLV1-36	0.00153409	0.984112	0.767263	0.0341998	0.656991	0.679888	0.0297311	0.699483	0.979965	0.0763892	0.320689	0.305989	0.0173938	0.821355	0.911362	-0.123272	0.108209	0.123413
44	A0A0B4J1U7	IGHV6-1	-0.081748	0.287812	0.622264	0.0496987	0.518585	0.502532	-0.0950775	0.216093	0.543581	-0.109637	0.153439	0.0901169	0.020328	0.791856	0.989435	0.0605157	0.431714	0.50913
45	A0A0B4J1V0	IGHV3-15	0.0913626	0.234658	0.327593	0.00159665	0.983464	0.954954	0.14569	0.0572586	0.0131386	-0.186193	0.014757	0.0134673	0.046417	0.546606	0.561856	-0.0953152	0.214941	0.186792
46	A0A0B4J1V2	IGHV2-26	-0.142869	0.0623032	0.189979	0.114851	0.134704	0.188024	-0.0559386	0.467412	0.391191	-0.068629	0.372441	0.227335	-0.134375	0.07973	0.0310457	0.120162	0.117472	0.156413
47	A0A0B4J1V6	IGHV3-73	0.0764444	0.320338	0.0399218	-0.0704062	0.360158	0.343241	0.0444619	0.563645	0.246789	-0.0825704	0.282974	0.255367	-0.134343	0.0798044	0.188161	0.0833628	0.278364	0.227636
48	A0A0B4J1X5	IGHV3-74	-0.00573226	0.940684	0.976724	0.00495101	0.948757	0.921321	-0.00342267	0.964562	0.844646	-0.177707	0.0200548	0.0402335	0.0787737	0.305771	0.531616	0.0587361	0.445404	0.48423
49	A0A0B4J1X8	IGHV3-43	0.247932	0.00107717	0.00660585	-0.163978	0.0321055	0.0613072	0.0318048	0.679639	0.531051	-0.130977	0.0877198	0.0661236	0.146686	0.0555596	0.200614	0.240971	0.00149881	0.00234975
50	A0A0B4J231;B9A064	IGLL5	0.0589713	0.443581	0.236888	0.016905	0.826295	0.81649	0.0783782	0.308213	0.346855	-0.0238733	0.756608	0.951553	-0.0851454	0.268179	0.113268	-0.0135893	0.859973	0.988763
51	A0A0B4J2D9;P0DP09	IGKV1D-13	0.0775677	0.313258	0.658056	-0.1045	0.173761	0.195195	-0.0300549	0.696371	0.247786	-0.157555	0.0395849	0.0106154	0.149188	0.0514755	0.0268296	0.0487182	0.52688	0.605107
52	A0A0C4DFP6;Q9NQ79;Q9NQ79-2	CRTAC1	-0.187327	0.014151	0.409342	0.176641	0.0208248	0.0258689	-0.0911438	0.235786	0.0790865	-0.120855	0.115355	0.123872	0.0932458	0.225111	0.847674	-0.0231228	0.764031	0.570414
53	A0A0C4DGB6	ALB	0.177557	0.0201618	0.490436	0.0128382	0.86764	0.866862	0.167808	0.028245	0.389213	0.0886124	0.249105	0.216258	-0.159575	0.0370885	0.243362	-0.08164	0.288452	0.520641
54	A0A0C4DGZ8;P07359	GP1BA	-0.0817219	0.287967	0.455976	0.0177469	0.817791	0.811865	-0.0692418	0.368177	0.909558	-0.136249	0.0755831	0.0271844	-0.0581189	0.450209	0.399012	0.0456466	0.55329	0.638867
55	A0A0C4DH29	IGHV1-3	0.0982729	0.200983	0.504905	-0.0270318	0.72562	0.86585	0.0336365	0.662292	0.570999	-0.00557011	0.942359	0.745649	0.0152685	0.842881	0.614039	9.56e-05	0.999009	0.975891
56	A0A0C4DH31	IGHV1-18	0.206675	0.00668473	0.199083	-0.0712689	0.354288	0.511644	0.167252	0.0287799	0.5575	-0.0783024	0.308683	0.275058	0.0285263	0.711108	0.622504	-0.114325	0.136509	0.140515
57	A0A0C4DH34	IGHV4-28	-0.0390236	0.61233	0.197546	-0.0522683	0.497171	0.340266	-0.125873	0.100908	0.99205	-0.0219078	0.776093	0.623944	0.00551805	0.942897	0.875071	0.14732	0.0545017	0.0716271
58	A0A0C4DH35	IGHV3-35	0.138977	0.0698578	0.448043	-0.0199086	0.796056	0.948713	0.116027	0.130729	0.634296	-0.0692405	0.368186	0.271172	-0.00930273	0.903882	0.86385	0.0297121	0.699666	0.688439
59	A0A0C4DH36	IGHV3-38	0.0587006	0.44568	0.283065	0.0936135	0.22328	0.0944692	0.0787808	0.305727	0.519487	0.0392796	0.609997	0.749746	-0.0407148	0.596993	0.721138	-0.0889006	0.247562	0.249715
60	A0A0C4DH38	IGHV5-51	0.0786979	0.306238	0.621112	-0.0839322	0.275082	0.360425	0.0451376	0.557728	0.685241	-0.127382	0.0968552	0.103011	-0.00519622	0.946222	0.789515	0.0197208	0.797938	0.723577
61	A0A0C4DH43;A0A0J9YVU5	IGHV2-70D	-0.078281	0.308815	0.288783	0.0372679	0.628432	0.759271	-0.0667976	0.385364	0.518629	-0.0947964	0.21746	0.114036	-0.0813586	0.290122	0.466002	-0.00263798	0.972683	0.91698
62	A0A0C4DH63	TRGJP	0.0963979	0.209753	0.0736812	-0.23384	0.00208244	0.00219933	0.026424	0.73155	0.247483	-0.0414355	0.59051	0.421862	0.16058	0.0358973	0.0795269	-0.0798479	0.299202	0.215299
63	A0A0C4DH67	IGKV1-8	-0.00209509	0.978303	0.517558	-0.00819014	0.915331	0.860371	-0.00275812	0.97144	0.509818	-0.0860185	0.263284	0.276636	-0.00618825	0.935976	0.774319	-0.050028	0.515815	0.508032
64	A0A0G2JIW1;P0DMV8;P0DMV9	HSPA1B	-0.211091	0.00558116	0.0358413	0.104686	0.172991	0.256446	-0.143589	0.0609825	0.615573	-0.126936	0.0980394	0.0551175	-0.0906666	0.238257	0.196813	0.0744523	0.333148	0.393118
65	A0A0G2JMB2	IGHA2	-0.0365143	0.635399	0.260084	0.0663787	0.388357	0.348006	0.0196635	0.798513	0.884905	-0.0830379	0.280248	0.442248	0.0563875	0.463841	0.901809	-0.147835	0.0536528	0.0493542
66	A0A0G2JRQ6		-0.0456738	0.553053	0.863741	0.0411703	0.592893	0.53957	0.0304166	0.6929	0.0845128	0.0272687	0.723313	0.789821	-0.0355603	0.644263	0.6205	-0.141088	0.0656718	0.0619701
67	A0A0J9YX35	IGHV3-64D	-0.0345169	0.654016	0.654239	-0.023438	0.760911	0.662295	0.00444932	0.953943	0.45715	-0.144005	0.0602308	0.0430772	-0.120777	0.115593	0.134684	0.09349	0.223894	0.26086
68	A0A0S2Z4L3;A0A3B3ISJ1;P07225	PROS1	-0.0706501	0.358492	0.524052	-0.0427616	0.578667	0.493534	-0.0445086	0.563235	0.77081	-0.0903699	0.239803	0.308482	0.0623434	0.417909	0.359911	-0.150427	0.0495482	0.050526
69	A0A0U1RQQ4;Q9UNN8	PROCR	0.0271318	0.724646	0.694907	-0.122311	0.111008	0.160856	-0.0809917	0.29231	0.223439	0.0533276	0.488481	0.303876	0.139169	0.0694665	0.30694	-0.0161344	0.834096	0.695007
70	A0A140T912;A0A140T930;A0A140T937;A0A1W2PRZ0;O78179	HLA-C	-0.0331364	0.66701	0.764055	-0.00166859	0.98272	0.907078	-0.0909471	0.236802	0.490097	-0.105337	0.170321	0.11239	0.0908741	0.23718	0.659411	0.114379	0.136323	0.202866
71	A0A182DWH7;P49908	SELENOP	0.0384355	0.617704	0.752778	0.087038	0.257647	0.345727	0.0741318	0.335238	0.627905	-0.00434487	0.955023	0.866488	-0.104561	0.173507	0.649169	-0.168696	0.027409	0.0388528
72	A0A1B0GVD5;A0A1B0GWE8;P07339	CTSD	-0.192277	0.0117536	0.0906123	0.101231	0.187689	0.241881	-0.154461	0.0436803	0.947359	-0.186824	0.0144167	0.00648941	0.0285347	0.711026	0.859674	0.100869	0.189279	0.317445
73	A0A1B0GVI3;P13645	KRT10	-0.0706708	0.358351	0.270847	-0.0255113	0.740485	0.763042	-0.0174957	0.820327	0.283527	-0.03963	0.606811	0.432017	-0.0476352	0.536118	0.966674	0.0116046	0.880258	0.65937
74	A0A286YEY4;P01859	IGHG2	-0.0104844	0.891743	0.510438	0.0509176	0.508369	0.543887	0.0809978	0.292274	0.115782	-0.0719689	0.349569	0.989563	-0.00138597	0.985646	0.581764	-0.0380081	0.621622	0.789326
75	A0A286YEY5;P01877	IGHA2	0.152558	0.0463718	0.268723	-0.0699616	0.363207	0.448686	0.100415	0.191289	0.671769	-0.0666866	0.386156	0.674258	0.129806	0.090618	0.116737	-0.118733	0.12193	0.147582
76	A0A286YFJ8;P01861	IGHG4	0.0645898	0.401299	0.838766	0.0820498	0.28603	0.279364	0.156936	0.0403775	0.215267	-0.138606	0.0706136	0.0571415	-0.0667637	0.385606	0.67079	-0.126028	0.100488	0.133197
77	A0A2R8Y6G6;P06733	ENO1	-0.15937	0.0373357	0.261372	0.0427642	0.578643	0.836137	-0.115391	0.132866	0.400729	-0.0713804	0.353533	0.487848	-0.0136849	0.858998	0.790133	0.00306425	0.968271	0.886021
78	A0A2U3TZL5;E9PNW4;P13987;P13987-2	CD59	-0.106351	0.166221	0.769362	-0.0336528	0.662138	0.530807	-0.147906	0.0535372	0.0342843	-0.00560389	0.94201	0.862333	0.00904575	0.906525	0.460008	-0.102805	0.180883	0.252239
79	A0A3B3IS80;P05062	ALDOB	-0.0670979	0.383227	0.771907	-0.0119176	0.877054	0.815609	-0.182805	0.0167043	0.203611	0.0501374	0.514896	0.624061	0.119818	0.118533	0.324958	0.0210129	0.785012	0.982751
80	A0A3B3ISR2;B4DPQ0	C1R	-0.067645	0.379351	0.145208	0.0690622	0.369424	0.416229	-0.0720097	0.349295	0.0580059	0.0423957	0.581923	0.461046	0.0105296	0.891279	0.803283	-0.152527	0.0464166	0.0538846
81	A0A3B3ISX9	TNXB	-0.125662	0.101488	0.298926	0.127163	0.0974355	0.157635	-0.113234	0.140315	0.0427163	0.0161497	0.833941	0.799752	-0.039412	0.608792	0.834431	0.0258753	0.736918	0.51685
82	A0A4W8ZXM2	IGHV3-72	0.00386849	0.95995	0.294371	-0.000515092	0.994665	0.946741	0.0472386	0.539521	0.131891	-0.137027	0.0739128	0.152264	-0.00158392	0.983596	0.618239	-0.0725694	0.345552	0.39203
83	A0A5H1ZRQ7;A0M8Q6	IGLC7	-0.0250045	0.745462	0.979668	-0.0567623	0.460871	0.502212	0.00457595	0.952634	0.669334	0.00313337	0.967556	0.621477	0.076497	0.320004	0.636283	-0.133025	0.0828321	0.0797766
84	A0A669KBG0;Q8NBP7	PCSK9	-0.199744	0.00881134	0.382902	0.00362719	0.962446	0.90271	-0.172835	0.0237859	0.595568	-0.00317153	0.967161	0.640047	-0.00997629	0.896959	0.517181	0.0567786	0.460741	0.465829
85	A0A7I2V2D2;P05155;P05155-3	SERPING1	-0.0400512	0.60299	0.765637	-0.0393112	0.60971	0.604174	-0.0666826	0.386185	0.42441	0.0678905	0.37762	0.72932	-0.119844	0.118451	0.449707	0.0240598	0.754766	0.62402
86	A0A7I2V2F9;A0A7I2V348;C9JPK5;E7EUI6;H7C4K3;P05556;P05556-2;P05556-3;P05556-4;P05556-5	ITGB1	-0.106208	0.166794	0.941817	0.00739889	0.923485	0.903832	-0.113206	0.140416	0.848004	-0.0673574	0.381386	0.606228	0.0718675	0.35025	0.588322	-0.0686522	0.372279	0.292513
87	A0A7I2V2R5;A0A7I2V2X8;P27487	DPP4	0.0531791	0.489694	0.153004	-0.127316	0.0970304	0.0977942	-0.0208546	0.786592	0.422267	0.102895	0.180499	0.0890111	-0.000729183	0.992448	0.774314	0.0664344	0.387959	0.272351
88	A0A7I2V5U0;B1AMI1;B1AMI2;O95477	ABCA1	0.0261165	0.734556	0.369865	-0.0291126	0.705442	0.564882	0.0232792	0.762482	0.575892	-0.0434636	0.572442	0.70212	-0.0392951	0.609857	0.517186	-0.0860281	0.263231	0.298854
89	A0A7I2YQQ3;Q92820	GGH	0.0185225	0.809976	0.82779	0.0309678	0.687623	0.637106	0.0743629	0.33373	0.0978014	-0.0287296	0.709141	0.632961	0.0401263	0.60231	0.661942	-0.0530218	0.490981	0.368606
90	A0A7P0T8D1;P01019	AGT	-0.0481734	0.531517	0.532996	-0.0092557	0.904365	0.944302	-0.105682	0.168917	0.20548	0.0542769	0.480763	0.798692	0.00781648	0.919181	0.547429	-0.0366834	0.633833	0.514095
91	A0A7P0T8I6;Q9UBR2	CTSZ	-0.1084	0.158162	0.76241	0.0336199	0.662448	0.779034	-0.169548	0.0266272	0.483164	-0.0877651	0.253677	0.158839	0.076703	0.318699	0.545383	-0.00189184	0.980408	0.756754
92	A0A7P0T8J3;A0A7P0T8X1;A0A7P0TA35;A0A7P0TA71;A0A7P0TA97;A0A7P0TB26;I3L0S0;I3L4M2;P07237	P4HB	-0.0426747	0.57944	0.659907	0.0104928	0.891656	0.768674	-0.0903413	0.239953	0.564082	0.0881596	0.251541	0.602751	-0.113689	0.138719	0.0682919	0.0719745	0.349531	0.470578
93	A1L4H1	SSC5D	-0.0672119	0.382417	0.340961	0.0978998	0.202706	0.191889	-0.0450777	0.558251	0.823185	-0.0893317	0.245268	0.120599	-0.0338079	0.660677	0.482378	0.0725107	0.345943	0.393137
94	A6NC48;Q10588	BST1	0.0346609	0.652666	0.140878	-0.125963	0.100665	0.0939935	-0.0059016	0.938935	0.581953	0.062533	0.416492		0.0646276	0.401023	0.783492	-0.0745858	0.332279	0.319561
95	A6NIZ1;B7ZB78;F5GZG1;F5H823;P61224;P61224-3;P61224-4	RAP1B	-0.136078	0.0759535	0.040691	0.115674	0.131914	0.139245	-0.089205	0.245941	0.886884	-0.12631	0.0997215	0.0597481	-0.0226444	0.768773	0.182012	-0.00459319	0.952455	0.638482
96	A6XND0;P17936;P17936-2	IGFBP3	0.0548063	0.476487	0.344413	-0.05197	0.499633	0.335087	0.0508619	0.508834	0.881868	0.0358069	0.641967	0.34191	0.0204151	0.790986	0.226686	-0.13958	0.0686407	0.11355
97	B0YIW2;P02656	APOC3	0.0317768	0.679906	0.591818	-0.109971	0.152185	0.174929	-0.02368	0.758517	0.592463	-0.0362793	0.637578	0.700235	0.152407	0.0465903	0.135181	0.0142959	0.852773	0.895868
98	B0YJC4;P08670	VIM	0.0289421	0.707088	0.555745	-0.0631485	0.411911	0.350949	-0.135082	0.0781448	0.000748573	0.0975918	0.204138	0.195803	0.108559	0.15755	0.0274182	-0.0211275	0.783867	0.930723
99	B1AHL2	FBLN1	-0.079906	0.298849	0.232911	0.11265	0.142388	0.151873	-0.0786595	0.306474	0.59315	-0.0500186	0.515894	0.344054	0.0204304	0.790832	0.959689	-0.0830223	0.280339	0.194261
100	B1B0D4;Q86TH1	ADAMTSL2	0.0368375	0.632406	0.748847	-0.00671984	0.930489	0.908823	-0.0669062	0.38459	0.43414	0.0269217	0.726693	0.963434	0.0110255	0.886192	0.784347	0.134751	0.0788844	0.130789
101	B4DI05;O14978	ZNF263	-0.176713	0.0207721	0.062258	0.00544558	0.943646	0.87	-0.0559106	0.467635	0.810419	0.0148627	0.847006	0.954742	-0.138025	0.0718131	0.290549	0.0892458	0.245724	0.165086
102	B4DV12;F5GXK7;F5GYU3;F5H265;F5H2Z3;F5H388;F5H6Q2;F5H747;J3QKN0;J3QS39;J3QTR3;P0CG47;P0CG48;P62979;P62987;Q5PY61;Q96C32	UBC	0.0479005	0.533848	0.00819417	-0.121988	0.11196	0.0844716	-0.00992955	0.89744	0.0800269	-0.033233	0.666098	0.474009	0.0387917	0.614447	0.890354	0.0679617	0.377119	0.401428
103	B4E1Z4	C2	-0.0509073	0.508455	0.245859	0.060964	0.428304	0.42716	-0.0630057	0.41297	0.196207	0.172423	0.024127	0.0176059	-0.00817949	0.915441	0.922234	-0.171602	0.0248193	0.0209654
104	B5MDF5;P62826	RAN	0.099253	0.196505	0.552295	-0.0947264	0.217801	0.263633	0.0290079	0.706453	0.312581	0.133188	0.0824532	0.0328103	0.000359924	0.996272	0.943698	0.0265811	0.730016	0.667234
105	B7Z6Z4;F8W1R7;G3V1V0;G8JLA2;J3KND3;P60660;P60660-2	MYL6	0.0716262	0.351874	0.314914	-0.0752936	0.327698	0.272867	-0.00332111	0.965613	0.823056	0.0167276	0.82809	0.829835	-0.0236934	0.758385	0.786878	-0.0547217	0.477169	0.445838
106	B7ZKJ8	ITIH4	-0.215228	0.00469808	0.0244087	0.0747658	0.331111	0.451299	-0.171722	0.0247175	0.240883	-0.0741188	0.335324	0.475882	0.0187934	0.80725	0.620205	-0.0462199	0.548312	0.444811
107	C9JB55	TF	-0.0719094	0.349968	0.772685	0.0212804	0.782342	0.969473	-0.0191236	0.803931	0.915487	-0.0632396	0.411235	0.746992	0.0399438	0.603964	0.594558	-0.0961922	0.210732	0.260543
108	C9JGM7;C9JLW1;Q9Y6G9	DYNC1LI1	0.0136846	0.859002	0.182003	-0.0530125	0.491057	0.41075	-0.0173665	0.821631	0.613694	0.0961988	0.210701	0.333564	0.118321	0.12324	0.040872	-0.0471547	0.540243	0.588637
109	C9JPQ9;C9JU00	FGG	-0.127367	0.0968969	0.971247	-0.152335	0.0466957	0.0111421	-0.25023	0.000963904	0.0194922	-0.109307	0.154689	0.304118	0.167035	0.0289913	0.0526905	-0.164812	0.0312286	0.0163265
110	C9JXF9;P08833	IGFBP1	-0.0633946	0.410087	0.478873	-0.0354481	0.645309	0.678802	-0.139123	0.0695613	0.0254323	0.0853638	0.266949	0.280473	0.0661869	0.389733	0.32489	-0.0291736	0.704854	0.946328
111	C9JYY6;Q92823;Q92823-2;Q92823-3;Q92823-4;Q92823-5;Q92823-6	NRCAM	0.00423149	0.956196	0.749581	-0.0705709	0.359033	0.330224	-0.114553	0.135724	0.0298941	0.100791	0.189627	0.110714	0.0238442	0.756895	0.775997	0.0872405	0.256537	0.246772
112	D6RD58;O14960	LECT2	-0.0330487	0.66784	0.326743	-0.0864281	0.261009	0.199957	-0.173118	0.0235537	0.226158	-0.0503342	0.513246	0.778632	0.139053	0.0697027	0.236641	-0.0546944	0.477389	0.339003
113	D6REY1;Q13231;Q13231-2;Q13231-3;Q13231-4	CHIT1	-0.0395355	0.60767	0.472694	-0.12455	0.104572	0.0567149	-0.114818	0.134816	0.388915	0.0262734	0.733022	0.664318	-0.0571835	0.457545	0.511149	0.213349	0.00508237	0.00445005
114	D6RF35;P02774;P02774-3	GC	-0.0875932	0.254612	0.0553922	0.0855813	0.265727	0.42119	0.0189691	0.805484	0.270922	0.033472	0.663842	0.563667	-0.147706	0.0538641	0.285044	-0.0978422	0.202973	0.349488
115	E7END6;P04070;P04070-2	PROC	-0.13591	0.0763199	0.112547	0.0583757	0.448206	0.501364	-0.112162	0.144137	0.717327	-0.146178	0.0564208	0.0443429	0.131267	0.0870138	0.299741	-0.0503039	0.5135	0.349591
116	E7EQ64;H0Y8D1;P07477	PRSS1	0.118378	0.123059	0.537837	-0.00957899	0.901042	0.952164	0.0507185	0.510031	0.680388	-0.0298236	0.698594	0.648293	0.0678631	0.377813	0.729603	0.0628009	0.414494	0.433905
117	E7EQB2;E7ER44;P02788	LTF	0.00804984	0.916777	0.113476	-0.062223	0.41881	0.439576	0.0487652	0.52648	0.265173	0.0108108	0.888394	0.596521	-0.0206227	0.788909	0.939237	-0.0368579	0.632218	0.696298
118	E7ETH0;G3XAM2;P05156	CFI	-0.0928268	0.227211	0.734547	-0.0129148	0.866858	0.787416	-0.139351	0.0691007	0.930181	0.0939187	0.221768	0.102743	0.0716723	0.351564	0.734045	-0.177452	0.0202367	0.00754179
119	E7EUF1;Q13822;Q13822-2;Q13822-3	ENPP2	-0.171607	0.0248148	0.21685	0.0408237	0.596012	0.684253	-0.147958	0.0534514	0.995317	-0.082166	0.285346	0.229203	-0.0124838	0.871262	0.489085	-0.034482	0.654343	0.457504
120	E7EVJ3;P52848	NDST1	-0.186153	0.0147784	0.0754984	0.134448	0.0795661	0.112176	-0.0283957	0.712372	0.396499	-0.0070365	0.927222	0.825565	-0.0825036	0.283365	0.173681	0.0920045	0.231372	0.194811
121	E7EX60;E9PEP6;O14786;O14786-2;O14786-3;Q5T7F0	NRP1	0.137354	0.073219	0.316535	-0.0789333	0.304789	0.349519	0.0234642	0.760651	0.227325	0.136626	0.0747688	0.040619	0.0199512	0.795629	0.896507	-0.109266	0.154845	0.148157
122	E9PEK4;P07333	CSF1R	-0.134178	0.0801782	0.234776	0.0612776	0.425928	0.509574	-0.200007	0.00872086	0.0178298	0.0853118	0.267241	0.309579	0.118097	0.123955	0.158319	-0.0667247	0.385884	0.331273
123	E9PFZ2	CP	-0.0667771	0.38551	0.287105	-0.0294852	0.70185	0.563918	-0.188163	0.0137181	0.3485	0.0338548	0.660235	0.441496	0.168146	0.0279251	0.140285	-0.0639045	0.406324	0.29978
124	E9PGC8;P78559;P78559-2	MAP1A	0.0803303	0.296283	0.238802	0.128081	0.095022	0.0730096	0.204685	0.00724288	0.404277	0.031309	0.684364	0.644189	-0.112133	0.14424	0.28675	-0.0509217	0.508335	0.625626
125	E9PHK0;P05452	CLEC3B	-0.0626604	0.415541	0.355425	0.175608	0.0215956	0.0305559	-0.0545281	0.478731	0.762853	0.063821	0.406939	0.311046	-0.142211	0.0635325	0.0126626	0.0237275	0.758048	0.88529
126	E9PN95;P11684	SCGB1A1	-0.0628581	0.414068	0.877264	-0.0139199	0.856603	0.85117	-0.183982	0.0160036	0.00397167	0.0745572	0.332465	0.268458	0.11948	0.119583	0.173718	-0.0935755	0.223469	0.23305
127	F5GZZ9;Q86VB7;Q86VB7-2;Q86VB7-3	CD163	-0.00457839	0.952608	0.302051	-0.0105957	0.890601	0.981343	-0.0587974	0.444928	0.681521	0.190003	0.0128065	0.00616143	0.164536	0.031517	0.101996	-0.0998096	0.193995	0.143889
128	F5H0G0;F5H5I5;Q6P2Q0;Q9NP78;Q9NP78-2;Q9NP78-3;Q9NP78-5;Q9NP78-6;Q9NP78-7	ABCB9	0.0461103	0.549262	0.207408	-0.148889	0.0519512	0.0492711	-0.0488312	0.52592	0.658785	0.0337896	0.660849	0.493175	0.203579	0.00757076	0.0188033	-0.0544103	0.479683	0.442461
129	F5H8B0;P08709;P08709-2	F7	-0.0416454	0.588628	0.512486	-0.0944232	0.219284	0.215612	-0.0389051	0.613411	0.730461	0.0283089	0.713213	0.520088	0.0227113	0.76811	0.663875	-0.00951904	0.901658	0.965859
130	F8VVY7;F8VZG8;F8W0H4;H0YI31;Q9Y4E8;Q9Y4E8-2;Q9Y4E8-3;Q9Y4E8-4	USP15	-0.109349	0.154532	0.943139	0.0479265	0.533626	0.774252	-0.0235221	0.760078	0.669536	-0.0326009	0.672078	0.674464	-0.0507718	0.509585	0.736161	-0.035387	0.645879	0.886841
131	F8W148;P23280;P23280-2;Q8N4G4	CA6	0.0482257	0.531071	0.860791	0.0613163	0.425634	0.474355	0.0339935	0.658931	0.315359	0.0804312	0.295674	0.123978	-0.00514362	0.946766	0.748784	0.0824987	0.283393	0.208246
132	F8W1S1;Q7RTS7;Q86Y46	KRT74	-0.0204932	0.790204	0.475733	-0.0374859	0.626423	0.687251	0.0536422	0.485916	0.755916	-0.103004	0.180036	0.13473	-0.0252848	0.742708	0.609529	0.0553322	0.472261	0.294237
133	F8W696	APOA1	-0.162273	0.0339635	0.131073	0.0674287	0.380881	0.539331	-0.158237	0.0387262	0.105598	0.0357524	0.642474	0.759404	-0.0569475	0.459407	0.636447	0.0210449	0.784692	0.782533
134	G3V0E5;P02786	TFRC	-0.160553	0.0359287	0.00288597	0.100142	0.192508	0.147142	-0.0965448	0.209057	0.155198	-0.0965328	0.209113	0.0658915	-0.061757	0.42231	0.412774	0.130082	0.0899285	0.10779
135	G3V2W1;Q9UK55	SERPINA10	-0.00834633	0.913723	0.446374	-0.00297133	0.969233	0.902842	-0.0109901	0.886555	0.855092	0.108077	0.159414	0.231101	0.0633337	0.410538	0.0475152	-0.111168	0.147746	0.228013
136	G3V4U0;Q9UBX5	FBLN5	-0.30535	4.88E-05	0.0234137	0.0654565	0.394997	0.573604	-0.253987	0.000802031	0.0667179	-0.146252	0.0562952	0.0388939	-0.0480627	0.532462	0.577868	0.0484369	0.529271	0.472601
137	G3XAK1;P26927	MST1	-0.0797525	0.299781	0.241358	0.0289434	0.707075	0.704662	-0.0514868	0.503634	0.74111	0.0117296	0.878978	0.692608	0.148079	0.0532549	0.0801207	-0.124517	0.104664	0.0792446
138	G3XAP6;P49747	COMP	0.217934	0.00419051	0.0459483	0.0341433	0.657523	0.585677	0.178303	0.0196356	0.512687	-0.00361413	0.962581	0.905788	0.0244262	0.751153	0.393203	-0.0437614	0.569811	0.732704
139	H0Y512;Q9HDC9	APMAP	0.0577924	0.452762	0.256585	-0.121286	0.114056	0.119925	-0.0913763	0.234587	0.0779338	0.131341	0.0868358	0.103469	0.10354	0.177769	0.192197	0.105662	0.168999	0.16907
140	H0Y5E4;H0YCV9;H0YD13;H0YDW7;P16070;P16070-10;P16070-11;P16070-12;P16070-13;P16070-14;P16070-15;P16070-16;P16070-17;P16070-18;P16070-3;P16070-4;P16070-5;P16070-6;P16070-7;P16070-8;P16070-9	CD44	0.0177683	0.817575	0.613646	-0.0353421	0.646297	0.617513	-0.0931511	0.225585	0.130906	0.0209521	0.785618	0.628116	0.091083	0.236099	0.478223	-0.0960386	0.211465	0.183482
141	H0Y755;P08637	FCGR3A	0.0154161	0.841382	0.483562	5.04E-05	0.999478	0.876351	-0.0764423	0.320351	0.688425	0.0029224	0.969739	0.94741	0.178979	0.0191689	0.122436	0.0282717	0.713573	0.882726
142	H0YAC1;P03952	KLKB1	-0.138999	0.0698127	0.449274	0.105555	0.169432	0.23933	-0.0304126	0.692939	0.139916	0.0968159	0.207775	0.0969542	-0.0210093	0.785048	0.62842	-0.0574868	0.455159	0.404723
143	H7BY64;Q96NZ9;Q96NZ9-2;Q96NZ9-4	PRAP1	-0.123396	0.10785	0.336934	-0.112684	0.142268	0.127435	-0.153608	0.0448693	0.241834	-0.181534	0.0174907	0.0259389	0.0627352	0.414983	0.696369	0.0613138	0.425654	0.527878
144	H7C013	ALB	-0.0584451	0.447666	0.903291	0.0454131	0.555323	0.736941	-0.0313301	0.684163	0.754178	-0.0558346	0.468241	0.631656	-0.0401054	0.6025	0.818105	-0.0808936	0.292897	0.379213
145	I3L145;P04278	SHBG	-0.195163	0.0105271	0.678839	0.0547029	0.47732	0.59627	-0.210818	0.00564439	0.201846	-0.0169017	0.826328	0.834521	0.0180197	0.81504	0.779655	0.0320631	0.677182	0.614987
146	I3L4N8;P63261	ACTG1	-0.158378	0.0385505	0.0366039	0.21041	0.00573986	0.00970684	-0.129398	0.0916435	0.0910142	0.113265	0.140209	0.138861	-0.150873	0.0488686	0.0207235	0.0658556	0.392116	0.396678
147	J3KNB4;P49913	CAMP	-0.165699	0.0303193	0.390048	0.0315566	0.682003	0.937604	-0.144716	0.0589622	0.854006	0.0166579	0.828795	0.84852	-0.0368965	0.631861	0.457443	0.0275375	0.720698	0.81943
148	J3KPA1;P54108;P54108-2;P54108-3	CRISP3	0.0111134	0.885291	0.310759	-0.0145084	0.85061	0.790263	0.0837747	0.275987	0.743681	-0.0667656	0.385593	0.559563	-0.0516	0.502695	0.665699	-0.0277685	0.718453	0.886368
149	J3QKR4;J3QQR8;J3QQX6;J3QRQ1;J3QRT5;P13598	ICAM2	-0.219353	0.00394445	0.0288249	0.111036	0.148229	0.198873	-0.122064	0.111735	0.271939	-0.0885996	0.249173	0.201406	-0.114916	0.13448	0.372861	0.10561	0.169209	0.108141
150	J3QR68	HP	0.00884548	0.908585	0.216686	-0.0673263	0.381606	0.249067	-0.0107061	0.889468	0.813129	0.0285071	0.711293	0.596097	-0.023584	0.759467	0.793546	-0.0689348	0.370309	0.463037
151	K4DIA0;O75144;O75144-2	ICOSLG	-0.0466692	0.544426	0.12279	0.0876655	0.254218	0.235858	-0.00868325	0.910255	0.313211	0.00213168	0.977925	0.958335	0.0633808	0.410189	0.494387	0.0298821	0.698031	0.661424
152	K7EKF6;Q8NI99	ANGPTL6	-0.0902045	0.240668	0.771638	-0.0625088	0.416672	0.272201	-0.103641	0.177345	0.479058	-0.0327197	0.670953	0.756854	-0.0515669	0.50297	0.552676	0.107312	0.162406	0.101147
153	K7EQ05;P28799;P28799-2	GRN	-0.0322556	0.675354	0.144617	0.0601654	0.43439	0.373607	0.0729728	0.34287	0.175884	-0.0598844	0.436542	0.332554	-0.0201846	0.793292	0.599103	0.0203215	0.791922	0.951479
154	K7ER74	APOC4-APOC2	-0.0108194	0.888306	0.639775	-0.10261	0.181716	0.18506	-0.00375856	0.961087	0.805093	-0.00280864	0.970917	0.771735	0.0915932	0.233474	0.487912	0.0439048	0.568546	0.695275
155	K7ERG9;P00746	CFD	0.0961266	0.211045	0.295887	-0.0846957	0.270724	0.401383	0.0461584	0.548845	0.272697	-0.0654522	0.395029	0.463435	0.115912	0.131115	0.265267	-0.00158531	0.983582	0.782281
156	K7ERI9;P02654	APOC1	-0.0481323	0.531868	0.372514	0.0338393	0.660382	0.796602	0.00999944	0.896722	0.836512	-0.00135851	0.98593	0.719451	-0.0623853	0.417596	0.536128	-0.0404479	0.599402	0.675125
157	K7ERN2;P32942	ICAM3	-0.170095	0.0261349	0.4707	0.0474194	0.537969	0.732326	-0.130126	0.0898188	0.882848	-0.0240316	0.755045	0.939631	-0.022133	0.773853	0.921032	-0.0050823	0.9474	0.946399
158	O00151	PDLIM1	0.0621282	0.419521	0.230711	0.0319271	0.678475	0.710009	0.0221472	0.773712	0.991764	0.0665087	0.387428	0.394189	-0.0105503	0.891067	0.940527	-0.0431786	0.574966	0.674821
159	O00187	MASP2	0.130772	0.0882211	0.625519	-0.0883942	0.250277	0.291641	0.0912484	0.235246	0.640916	0.0677712	0.378461	0.257921	0.0566623	0.461662	0.31537	-0.0891687	0.246134	0.278056
160	O00299	CLIC1	-0.0198589	0.796553	0.422527	0.0606717	0.430526	0.328529	-0.0651527	0.397199	0.385039	0.0838314	0.275661	0.1996	-0.0303612	0.693431	0.304963	0.127279	0.0971293	0.157205
161	O00391	QSOX1	0.169441	0.0267244	0.709876	-0.14863	0.0523648	0.108901	0.0210623	0.784518	0.0014859	0.112147	0.144188	0.095145	0.0434229	0.572802	0.291844	0.0935396	0.223647	0.147595
162	O00533;O00533-2	CHL1	0.0481333	0.531859	0.671495	-0.0247932	0.74754	0.770744	0.112745	0.142048	0.236829	0.0584578	0.447567	0.198699	-0.0315324	0.682234	0.707303	0.00563618	0.941677	0.811652
163	O00592;O00592-2	PODXL	-0.0908287	0.237416	0.161829	0.0418808	0.586521	0.67624	-0.0921151	0.23081	0.0381729	-0.113066	0.140911	0.151388	0.0066255	0.931462	0.551473	0.0798986	0.298894	0.231802
164	O14498	ISLR	0.00271248	0.971912	0.90207	0.0510812	0.507006	0.439529	-0.0152593	0.842975	0.508414	-0.13903	0.0697497	0.0316905	0.015976	0.835702	0.626529	0.0264127	0.73166	0.982789
165	O14791;O14791-2	APOL1	0.0770471	0.316527	0.619894	-0.0546388	0.477837	0.562328	0.072281	0.347477	0.42482	-0.0487588	0.526535	0.374385	-0.0203946	0.79119	0.809794	0.0518266	0.500818	0.536272
166	O15204;O15204-2	ADAMDEC1	-0.0358823	0.641265	0.259132	-0.0603074	0.433304	0.327626	-0.0819222	0.286783	0.47871	0.00419331	0.95659	0.772944	0.0111428	0.88499	0.431971	-0.0216591	0.778568	0.961083
167	O43790;P78385	KRT83	-0.00876651	0.909398	0.943331	0.0171675	0.823641	0.828293	-0.100903	0.189132	0.0499575	-0.0183733	0.811478	0.618002	0.0960219	0.211545	0.198269	0.0209192	0.785947	0.74821
168	O43866	CD5L	-0.0694563	0.366692	0.715893	-0.00968903	0.899911	0.822211	-0.106113	0.167176	0.542561	-0.141608	0.0646743	0.0454357	0.0483911	0.529661	0.243526	0.0683152	0.374636	0.341045
169	O75083	WDR1	-0.0102849	0.893791	0.887982	0.00659609	0.931766	0.972438	-0.0645788	0.401379	0.136355	0.0640026	0.405602	0.396325	-0.066954	0.38425	0.428022	0.0516953	0.501906	0.4089
170	O75368	SH3BGRL	0.0253972	0.741605	0.481412	-0.0888836	0.247653	0.23374	0.0856179	0.265522	0.415545	-0.021463	0.780522	0.851732	0.0564094	0.463667	0.151064	-0.141588	0.0647124	0.117182
171	O75636	FCN3	-0.00968304	0.899972	0.229915	-0.00181276	0.981227	0.998212	-0.0231771	0.763493	0.00501128	0.16388	0.03221	0.0883413	-0.17848	0.0195122	0.289673	0.0388327	0.614072	0.355808
172	O75882;O75882-2;O75882-3	ATRN	-0.028764	0.708809	0.236225	0.094989	0.216522	0.152012	-0.0803185	0.296354	0.17375	0.0532791	0.488877	0.430341	-0.0185602	0.809596	0.611685	0.0742894	0.334209	0.471323
173	O75884;O75884-2	RBBP9	-0.0517775	0.501225	0.129077	0.114199	0.136946	0.162414	0.0117228	0.879048	0.287008	-0.00957839	0.901048	0.910357	-0.0258395	0.737268	0.899358	-0.0549346	0.475454	0.618504
174	O95445-2	APOM	-0.0911278	0.235868	0.921775	-0.0312848	0.684596	0.376768	-0.0551805	0.473478	0.754197	0.0396508	0.606623	0.438587	0.00568788	0.941143	0.660168	-0.0545399	0.478636	0.663328
175	O95497	VNN1	-0.0991491	0.196976	0.457462	-0.0350766	0.648777	0.598407	-0.136576	0.0748763	0.275724	0.0475702	0.536675	0.615788	-0.0459856	0.550344	0.270904	-0.0911673	0.235664	0.176313
176	P00390;P00390-2;P00390-3	GSR	0.0098776	0.897973	0.434508	-0.0415809	0.589206	0.537164	-0.113216	0.140382	0.0647346	0.0651835	0.396976	0.351879	0.0960337	0.211489	0.189532	-0.0304145	0.69292	0.725998
177	P00450	CP	-0.223155	0.00334818	0.467653	0.0469792	0.541753	0.88352	-0.198079	0.00940398	0.445844	0.0308995	0.688276	0.809302	-0.158159	0.0388233	0.0730615	-0.030109	0.695851	0.740912
178	P00451	F8	-0.0566417	0.461825	0.698766	-0.0326679	0.671443	0.650311	-0.0320548	0.677261	0.228029	-0.0762397	0.32164	0.569999	0.0438254	0.569246	0.760678	-0.00678843	0.929781	0.822058
179	P00488	F13A1	-0.0362066	0.638252	0.832166	-0.0421904	0.583755	0.529331	-0.0413466	0.591308	0.883252	-0.0225252	0.769956	0.899592	0.105483	0.169728	0.109208	-0.0547781	0.476714	0.49634
180	P00491	PNP	0.0235912	0.759395	0.417112	-0.122255	0.111172	0.0820498	-0.0573362	0.456343	0.115271	0.0426928	0.579278	0.494766	-0.0307158	0.690034	0.91263	0.080673	0.29422	0.19897
181	P00533;P00533-3;P00533-4	EGFR	-0.0577389	0.453181	0.853519	-0.0429522	0.576974	0.490684	-0.140105	0.0675951	0.675453	-0.0857688	0.264678	0.126013	0.00086299	0.991062	0.706638	0.0128237	0.867788	0.87598
182	P00558;P00558-2	PGK1	0.00822999	0.914921	0.40642	0.0258709	0.736961	0.744901	0.00546516	0.943444	0.337928	0.0769288	0.317272	0.207233	-0.0161232	0.83421	0.897078	0.0643909	0.402754	0.39
183	P00568;Q5T9B7	AK1	-0.140264	0.0672813	0.18267	0.0953766	0.214645	0.296467	-0.0258235	0.737425	0.110845	-0.127045	0.0977493	0.0710234	-0.0527678	0.493063	0.283253	0.0352308	0.647337	0.81018
184	P00734	F2	-0.0976935	0.203664	0.444144	0.0340733	0.658181	0.981246	-0.0214164	0.780986	0.94841	0.0386982	0.6153	0.511195	-0.0136904	0.858943	0.569245	-0.156668	0.0407243	0.0599267
185	P00738	HP	0.0308335	0.688907	0.493932	-0.131854	0.0855985	0.0570968	-0.00500539	0.948194	0.633114	-0.0290304	0.706235	0.889659	0.0279811	0.71639	0.476257	-0.0655055	0.394643	0.469367
186	P00739	HPR	0.176423	0.0209857	0.237221	-0.0555785	0.470288	0.42436	0.176506	0.0209246	0.619367	-0.0045117	0.953298	0.556358	0.0267896	0.727982	0.137721	-0.125869	0.100921	0.230195
187	P00740	F9	-0.00216263	0.977604	0.31666	-0.0499068	0.516834	0.630882	0.00370305	0.961662	0.68849	-0.0343943	0.655166	0.478283	0.0661241	0.390184	0.319672	0.0313584	0.683893	0.779942
188	P00742	F10	-0.100277	0.191904	0.985236	-0.0297862	0.698953	0.538634	-0.118803	0.121707	0.35061	0.106899	0.164035	0.0869952	0.0560446	0.466567	0.337363	-0.0688955	0.370583	0.427663
189	P00747	PLG	-0.101347	0.187183	0.0749164	0.17287	0.0237572	0.0274435	0.00515874	0.94661	0.873663	-0.044038	0.567373	0.630011	-0.119461	0.119642	0.185385	0.0130365	0.865615	0.843148
190	P00748	F12	-0.105355	0.170246	0.0687569	0.140909	0.0660195	0.114104	-0.000711057	0.992636	0.52853	0.0081664	0.915576	0.791864	-0.0657879	0.392604	0.965557	0.00804715	0.916804	0.730286
191	P00915	CA1	-0.0384971	0.61714	0.157502	0.00167052	0.982699	0.99024	0.0334763	0.663801	0.630793	0.140065	0.0676747	0.100927	-0.150634	0.0492315	0.226214	0.124839	0.103762	0.0700559
192	P00918	CA2	-0.0621181	0.419596	0.282633	0.0135378	0.860499	0.921005	-0.0266102	0.729732	0.185771	-0.00590288	0.938922	0.994701	-0.0543927	0.479826	0.943819	0.0828585	0.281292	0.178475
193	P01008	SERPINC1	-0.209092	0.00605883	0.0243891	0.0787792	0.305737	0.450425	-0.0437013	0.570341	0.851347	-0.0516409	0.502356	0.508243	-0.0968546	0.207592	0.58824	-0.0253926	0.74165	0.977157
194	P01009	SERPINA1	0.0229485	0.765757	0.964051	-0.0617256	0.422546	0.49283	-0.0533831	0.488028	0.120385	-0.0450092	0.55885	0.388758	-0.0418321	0.586956	0.657706	0.0397642	0.605593	0.597733
195	P01011	SERPINA3	0.000182732	0.998107	0.581169	-0.0946309	0.218268	0.213291	-0.0831567	0.279558	0.0987545	0.0520027	0.499363	0.869762	-0.123651	0.107119	0.478527	0.0843078	0.272933	0.195739
196	P01023	A2M	-0.115578	0.132238	0.136739	0.0698785	0.363778	0.233355	-0.141774	0.0643589	0.162867	0.0285153	0.711214	0.85014	-0.0186325	0.808869	0.640101	0.228519	0.00264498	0.00481389
197	P01024	C3	-0.0816958	0.288121	0.190185	-0.00759708	0.921442	0.929755	-0.121904	0.11221	0.111108	0.0175724	0.819552	0.999959	-0.121736	0.11271	0.202138	0.103501	0.177935	0.211611
198	P01031	C5	-0.0258562	0.737104	0.726038	-0.0648545	0.399368	0.411862	-0.0905555	0.238835	0.0182867	0.16147	0.0348693	0.0537	-0.0668569	0.384942	0.937545	0.000631813	0.993456	0.835452
199	P01033;Q5H9A7	TIMP1	-0.0568303	0.460333	0.810402	-0.0657266	0.393046	0.377979	-0.212583	0.00524689	0.0094013	0.132337	0.084448	0.0530274	-0.0360699	0.639521	0.34324	0.0839983	0.274704	0.329761
200	P01034	CST3	0.0213477	0.781671	0.0355617	0.00115281	0.988061	0.707528	-0.0322972	0.674958	0.00638161	0.035305	0.646644	0.51581	0.197958	0.00944841	0.0235738	-0.11358	0.139099	0.0942781
201	P01042	KNG1	-0.0151844	0.843736	0.341381	-0.0102154	0.894504	0.892915	0.0257432	0.738212	0.950667	0.0653547	0.395735	0.1695	0.102178	0.183574	0.353655	-0.140689	0.0664473	0.0565183
202	P01042-2	KNG1	0.0208936	0.786203	0.73695	-0.0128229	0.867796	0.822139	0.0858187	0.264399	0.283805	0.0269066	0.72684	0.112393	0.0706967	0.358175	0.526612	-0.0422487	0.583235	0.666167
203	P01344;P01344-2;P01344-3	IGF2	-0.102196	0.183496	0.510665	0.100145	0.192495	0.317145	-0.0794002	0.301928	0.577632	0.0489472	0.524937	0.695604	-0.0646164	0.401105	0.586248	-0.0718556	0.350329	0.385572
204	P01591	JCHAIN	-0.0735002	0.339384	0.313245	-0.0615624	0.423776	0.381972	-0.151511	0.0479102	0.785592	-0.0538276	0.484407	0.649809	0.218437	0.00410174	0.0163489	-0.111151	0.147808	0.106201
205	P01593;P01594	IGKV1D-33	0.0558713	0.467949	0.00281949	-0.139386	0.0690302	0.0512497	-0.0124293	0.871819	0.0613273	-0.038714	0.615156	0.412662	0.0432744	0.574116	0.838387	0.0613063	0.42571	0.449856
206	P01597;P04432	IGKV1-39	0.0129258	0.866746	0.686148	-0.0146436	0.849234	0.84327	0.0682192	0.375309	0.262625	-0.0738226	0.337264	0.248517	-0.0110836	0.885597	0.900555	-0.0406272	0.597783	0.687084
207	P01599	IGKV1-17	0.0611996	0.426517	0.869181	0.0250601	0.744915	0.693541	0.122542	0.110328	0.400338	-0.196754	0.00990072	0.0226082	0.00902509	0.906737	0.947343	-0.0284419	0.711924	0.768761
208	P01601	IGKV1D-16	0.0117919	0.87834	0.176884	0.00380747	0.960581	0.918919	-0.00376969	0.960972	0.274032	-0.135649	0.0768906	0.102623	0.0445059	0.563259	0.731206	-0.0318854	0.678872	0.663661
209	P01602	IGKV1-5	0.118711	0.121999	0.00147585	-0.115351	0.133003	0.124758	0.021729	0.777873	0.266754	-0.0286577	0.709836	0.580383	0.00540635	0.944051	0.804333	-0.00013147	0.998638	0.953812
210	P01619	IGKV3-20	0.0419458	0.58594	0.990834	0.0409854	0.594555	0.591114	0.126584	0.0989833	0.347457	-0.0140869	0.854901	0.933077	-0.0410111	0.594324	0.673837	-0.133866	0.0808889	0.122943
211	P01624	IGKV3-15	0.0147232	0.848424	0.523323	-0.0609328	0.428541	0.415488	0.0504591	0.5122	0.229892	-0.0973628	0.205206	0.31731	-0.0238735	0.756606	0.412266	-0.069582	0.365823	0.38047
212	P01700	IGLV1-47	-0.0487329	0.526755	0.151823	0.101674	0.185755	0.164898	0.0421235	0.584352	0.747084	-0.152364	0.0466531	0.129663	0.085774	0.264649	0.343923	-0.0526318	0.494179	0.599185
213	P01701	IGLV1-51	-0.0216806	0.778354	0.269267	0.0962779	0.210324	0.201538	0.0549278	0.475509	0.411661	-0.249582	0.000994679	0.000826748	-0.0704366	0.35995	0.2	0.0905628	0.238797	0.290013
214	P01703	IGLV1-40	0.0204815	0.790321	0.94692	-0.0946044	0.218397	0.215528	-0.0576975	0.453506	0.0601756	-0.106947	0.163847	0.282133	-0.037665	0.624774	0.869768	0.0465282	0.545644	0.498131
215	P01706	IGLV2-11	0.0110714	0.885721	0.816177	-0.0459898	0.550308	0.677369	-0.0785917	0.306893	0.253092	0.0904386	0.239445	0.27018	0.186575	0.0145502	0.0345476	0.0152424	0.843147	0.939924
216	P01709	IGLV2-8	-0.137489	0.0729347	0.313962	0.0286383	0.710024	0.699724	-0.127021	0.0978149	0.508212	0.00292764	0.969685	0.637945	0.115885	0.131206	0.451098	0.0130229	0.865754	0.953793
217	P01714	IGLV3-19	0.0396665	0.60648	0.525562	0.0392622	0.610156	0.669749	-0.0257702	0.737947	0.163687	0.10223	0.183348	0.245342	-0.0973888	0.205084	0.407607	0.00305343	0.968383	0.788815
218	P01717	IGLV3-25	0.0887482	0.248377	0.169961	-0.236985	0.00180338	0.00202462	-0.00598111	0.938114	0.767831	-0.108903	0.156231	0.259827	-0.0189355	0.805822	0.577574	-0.0214381	0.780771	0.74394
219	P01718	IGLV3-27	0.0770108	0.316755	0.0145797	-0.108126	0.159223	0.10187	-0.0352552	0.647109	0.923109	0.0327562	0.670607	0.529972	0.112535	0.142798	0.076548	-0.209909	0.00585938	0.0075632
220	P01742	IGHV1-69	0.120594	0.116149	0.91107	0.0195076	0.800077	0.674795	0.103217	0.179131	0.899309	-0.109984	0.152135	0.0710136	-0.042566	0.580407	0.818572	0.0519563	0.499746	0.520363
221	P01766	IGHV3-13	0.160658	0.0358056	0.0510902	-0.0825483	0.283103	0.409032	0.114262	0.136727	0.0872539	0.00629421	0.934882	0.800687	0.0890577	0.246724	0.431063	-0.082285	0.284647	0.220554
222	P01780	IGHV3-7	0.00846465	0.912505	0.857506	-0.0318035	0.679652	0.676752	-0.026077	0.734943	0.556879	-0.120527	0.116354	0.103478	-0.0574999	0.455056	0.620021	0.0954114	0.214477	0.202188
223	P01782	IGHV3-9	0.134308	0.0798825	0.202175	-0.0664982	0.387502	0.559352	-0.0154571	0.840967	0.291666	-0.0575944	0.454315	0.358491	0.11666	0.128628	0.180455	0.343358	4.27e-06	7.11367e-06
224	P01817	IGHV2-5	-0.0476463	0.536023	0.974017	-0.040058	0.602929	0.518784	-0.13345	0.0818447	0.0681223	-0.0950585	0.216185	0.146283	0.12466	0.104264	0.0252071	-0.0817931	0.287545	0.282284
225	P01833	PIGR	-0.052151	0.498138	0.386204	0.0691887	0.368545	0.356184	-0.0513359	0.504887	0.09776	-0.0106532	0.890011	0.909399	0.0223099	0.772095	0.36951	-0.0145711	0.849971	0.982127
226	P01834	IGKC	0.0241539	0.753838	0.721405	0.0975736	0.204222	0.242314	0.0731945	0.341402	0.363183	-0.054821	0.476369	0.418495	-0.0906857	0.238158	0.264159	-0.10651	0.165585	0.208873
227	P01860	IGHG3	0.0426652	0.579524	0.380459	-0.0188983	0.806196	0.883643	0.0771025	0.316177	0.412612	-0.130049	0.0900097	0.195164	-0.0598616	0.436718	0.196883	0.0351098	0.648467	0.485971
228	P01871	IGHM	-0.00657498	0.931984	0.602832	-0.0113818	0.882541	0.871967	-0.0554018	0.471702	0.594884	-0.129607	0.0911159	0.0687734	0.00676816	0.92999	0.658535	0.0501053	0.515166	0.497037
229	P01876	IGHA1	0.0348782	0.650633	0.0391182	-0.089868	0.242434	0.232734	-0.0180804	0.814428	0.209896	-0.078644	0.30657	0.317475	0.0903064	0.240135	0.843438	-0.0433139	0.573767	0.495273
230	P02042	HBD	-0.0897312	0.243155	0.00284141	0.0801148	0.297584	0.369533	0.206613	0.00670161	0.0271982	-0.0262213	0.733532	0.81092	-0.106361	0.166179	0.383027	0.0434676	0.572406	0.434047
231	P02452	COL1A1	-0.0299771	0.697118	0.0223268	-0.107711	0.16084	0.0997556	-0.082595	0.28283	0.124341	-0.0660638	0.390617	0.318264	0.0864804	0.26072	0.551794	0.078943	0.304729	0.345774
232	P02533	KRT14	-0.130973	0.0877292	0.173639	-0.0453218	0.55612	0.542044	-0.0601981	0.434139	0.626185	-0.0377603	0.623898	0.542301	-0.0614234	0.424825	0.504674	0.0548462	0.476166	0.407006
233	P02538	KRT6A	-0.0871325	0.257128	0.714607	0.0399636	0.603785	0.631672	-0.00229921	0.97619	0.394296	0.0129309	0.866693	0.794893	-0.0912462	0.235257	0.188803	0.0816419	0.28844	0.240308
234	P02647	APOA1	-0.143531	0.0610884	0.244727	0.193194	0.011351	0.0328253	0.0478192	0.534543	0.0506104	-0.0162529	0.832895	0.947207	-0.121378	0.113778	0.171686	-0.0208715	0.786423	0.913009
235	P02649	APOE	-0.174598	0.0223718	0.00545442	0.0378346	0.623216	0.676569	-0.212127	0.00534703	0.00274883	-0.0121803	0.874366	0.781005	0.019924	0.795901	0.936562	0.0563127	0.464435	0.607211
236	P02652;V9GYM3	APOA2	-0.0983177	0.200776	0.397694	0.15298	0.0457629	0.0588589	-0.0131963	0.863984	0.218426	0.0401867	0.601764	0.401863	0.0337481	0.66124	0.814761	-0.0136212	0.859648	0.738026
237	P02671	FGA	-0.191568	0.0120732	0.0996506	-0.053707	0.485388	0.361991	-0.23104	0.00236325	0.0155126	-0.0241382	0.753993	0.999736	-0.0323145	0.674795	0.486947	-0.0937116	0.222793	0.171556
238	P02675	FGB	-0.14714	0.0548008	0.144438	-0.0523212	0.496735	0.351466	-0.195771	0.0102835	0.00806811	-0.0328217	0.669987	0.80733	-0.0215562	0.779593	0.950503	-0.116689	0.128533	0.113017
239	P02679	FGG	-0.109135	0.155345	0.10468	-0.066133	0.39012	0.30826	-0.1663	0.0297151	0.00105341	0.0357188	0.642787	0.63235	-0.0776723	0.312603	0.748005	-0.0707486	0.357821	0.386636
240	P02679-2	FGG	0.0168634	0.826716	0.167039	-0.135539	0.0771338	0.0431244	-0.0731359	0.341789	0.773333	-0.062028	0.420272	0.953453	0.057928	0.4517	0.881737	0.0200022	0.795118	0.857806
241	P02741	CRP	0.0189687	0.805488	0.150316	-0.142749	0.0625265	0.0616773	-0.113919	0.137918	0.157622	-0.0792043	0.303126	0.27026	-0.030519	0.691919	0.947038	-0.0140901	0.854869	0.900265
242	P02743	APCS	0.172283	0.0242436	0.492435	-0.0781646	0.309537	0.428794	0.17907	0.0191068	0.680738	0.0252801	0.742754	0.926628	-0.0429266	0.577201	0.636925	-0.0257875	0.737777	0.893372
243	P02745	C1QA	-0.0150818	0.844778	0.805862	-0.0545229	0.478774	0.486458	-0.0229689	0.765556	0.467898	-0.0476692	0.535827	0.756834	-0.0505733	0.511245	0.764384	0.0943821	0.219486	0.142185
244	P02747	C1QC	-0.0811166	0.291564	0.0537709	0.0785839	0.306941	0.190261	-0.0428358	0.578007	0.172296	0.0119104	0.877127	0.624457	-0.10385	0.176468	0.5421	0.0850552	0.268688	0.231433
245	P02748	C9	-0.0182978	0.812238	0.41205	-0.164217	0.0318524	0.0303272	-0.193652	0.0111542	0.00238974	0.135102	0.0781013	0.123175	-0.0498449	0.517355	0.59663	-0.0760746	0.322692	0.359009
246	P02749	APOH	0.068544	0.373035	0.148466	0.0962829	0.2103	0.12646	0.0544606	0.479277	0.131709	0.021022	0.784921	0.679904	0.0147184	0.848473	0.809585	-0.147565	0.0540967	0.044184
247	P02750	LRG1	-0.160363	0.036152	0.979548	-0.0749463	0.329941	0.279017	-0.260545	0.000578029	0.0292511	0.104354	0.174366	0.12725	0.0425736	0.580339	0.869207	-0.183626	0.0162129	0.0106447
248	P02751-1;P02751-3	FN1	0.0423091	0.582696	0.957291	-0.0262091	0.733651	0.765897	-0.0420351	0.585142	0.340093	-0.0764423	0.320352	0.45859	0.0520838	0.498693	0.807268	-0.00793643	0.917945	0.736393
249	P02753;Q5VY30	RBP4	0.035453	0.645264	0.281246	-0.0263143	0.732622	0.801468	0.04109	0.593615	0.187389	-0.0936523	0.223087	0.257118	0.139368	0.069065	0.0243193	-0.0581417	0.450031	0.515363
250	P02760	AMBP	0.072542	0.345734	0.935294	-0.157569	0.0395671	0.0621607	-0.0578361	0.45242	0.0138479	-0.0682315	0.375223	0.363255	0.127961	0.095335	0.114546	0.0575875	0.454368	0.454714
251	P02763	ORM1	-0.000889696	0.990785	0.633429	-0.149989	0.0502216	0.0345884	-0.0129957	0.866032	0.80849	0.0296352	0.700406	0.46017	0.0161781	0.833653	0.592483	-0.0120113	0.876095	0.976273
252	P02765	AHSG	-0.011885	0.877388	0.00101903	0.255867	0.000730785	0.000331978	0.145539	0.05752	0.854565	-0.176023	0.0212831	0.043547	-0.0647322	0.40026	0.38239	0.0533468	0.488324	0.451362
253	P02766	TTR	0.083263	0.278942	0.313117	0.0698406	0.36404	0.22812	0.1705	0.025776	0.498879	-0.0135388	0.860489	0.480127	-0.0184356	0.810851	0.513364	-0.0322516	0.675392	0.733351
254	P02768	ALB	-0.01755	0.819778	0.0493757	0.189747	0.0129302	0.0159415	0.160467	0.0360299	0.455473	-0.0726548	0.344983	0.297735	-0.270707	0.000342162	0.00549251	0.0786685	0.306419	0.183803
255	P02775	PPBP	-0.177889	0.0199262	0.103311	0.0980241	0.202131	0.281101	-0.0973394	0.205316	0.565195	-0.0604368	0.432316	0.324936	-0.0617361	0.422467	0.124149	0.0315624	0.681947	0.85421
256	P02776	PF4	-0.158978	0.037812	0.111986	0.10758	0.161352	0.220963	-0.0658574	0.392103	0.396544	0.0332997	0.665468	0.607025	-0.0775214	0.313547	0.0687678	0.00265526	0.972504	0.846685
257	P02787	TF	-0.0082983	0.914218	0.375001	0.121055	0.114751	0.111475	0.143838	0.0605312	0.072001	-0.0209133	0.786006	0.808978	-0.0467439	0.543782	0.539394	0.0112915	0.883466	0.802398
258	P02790	HPX	-0.0301472	0.695484	0.0491326	-0.00426313	0.955868	0.938446	-0.0414932	0.589993	0.0819523	0.0429184	0.577274	0.707064	-0.0835951	0.277022	0.54003	-0.0560937	0.466177	0.369083
259	P02795;P04732;P13640;P13640-2;P80297;Q8N339	MT2A	0.0194164	0.800992	0.786214	0.0353599	0.646131	0.57343	0.0807989	0.293464	0.254483	0.0127345	0.8687	0.847713	-0.0339209	0.659614	0.827587	-0.0620624	0.420014	0.393557
260	P03950	ANG	0.0094966	0.901888	0.18561	0.127172	0.0974131	0.05207	0.0473263	0.538768	0.525106	-0.0739421	0.33648	0.250682	0.0732573	0.340987	0.26532	-0.0797897	0.299555	0.308214
261	P03951	F11	-0.16838	0.0277044	0.805179	0.104181	0.175086	0.306959	-0.100286	0.191865	0.269738	0.0500008	0.516044	0.478024	0.0489453	0.524953	0.436582	-0.111174	0.147725	0.12082
262	P03973	SLPI	-0.167319	0.028715	0.176465	-0.00513087	0.946898	0.834818	-0.235208	0.0019566	0.0183	-0.0360344	0.639852	0.986131	0.187737	0.013937	0.0940424	-0.0270427	0.725514	0.567907
263	P04003	C4BPA	-0.163395	0.0327314	0.545261	-0.0975713	0.204233	0.104509	-0.241088	0.00149065	0.0270002	-0.0559808	0.467076	0.445003	-0.0363998	0.63646	0.765441	0.0197909	0.797235	0.846371
264	P04004	VTN	-0.075318	0.327541	0.00111601	0.110064	0.151838	0.111672	0.0169135	0.826209	0.424991	-0.0483171	0.530292	0.472775	0.0333511	0.664983	0.459819	0.0517557	0.501405	0.60133
265	P04040	CAT	-0.00524935	0.945673	0.693947	-0.0488257	0.525967	0.425864	0.0920412	0.231186	0.639543	0.0748737	0.330411	0.221955	-0.0819765	0.286462	0.589727	0.0181511	0.813716	0.57883
266	P04075	ALDOA	-0.110201	0.151326	0.0260962	0.136925	0.0741294	0.0829983	0.00843343	0.912826	0.980467	0.0381041	0.620741	0.444384	-0.0265427	0.730391	0.408544	0.00817426	0.915495	0.924097
267	P04083	ANXA1	-0.151302	0.0482219	0.054418	0.0700747	0.36243	0.494081	-0.000737236	0.992364	0.555889	-0.0845984	0.271277	0.425799	-0.0231941	0.763325	0.898097	-0.00272915	0.97174	0.955567
268	P04114	APOB	0.00246045	0.974521	0.486393	-0.0841981	0.273559	0.188366	-0.0722035	0.347996	0.351069	0.039901	0.604352	0.980355	-0.129046	0.0925377	0.33841	0.0998445	0.193838	0.163339
269	P04180	LCAT	-0.0896202	0.243741	0.306086	0.106232	0.166698	0.194621	-0.133391	0.081982	0.0302847	0.0974876	0.204623	0.301519	-0.0441311	0.566553	0.842884	0.115577	0.132238	0.117858
270	P04196	HRG	-0.124834	0.103776	0.0806841	0.110022	0.151993	0.135042	-0.0857771	0.264632	0.296365	-0.0752952	0.327688	0.259828	-0.0449176	0.559651	0.504862	-0.0456585	0.553186	0.538289
271	P04217	A1BG	-0.21325	0.00510329	0.172794	0.0972386	0.205787	0.253628	-0.231188	0.00234755	0.0942539	0.0242895	0.752501	0.504909	0.122213	0.111295	0.516347	-0.0710322	0.355892	0.276053
272	P04217-2	A1BG	-0.281745	0.000189074	0.0404417	0.108557	0.157555	0.262768	-0.222532	0.00343996	0.267728	-0.0464702	0.546146	0.738307	0.0210989	0.784153	0.715562	-0.0836463	0.276727	0.240773
273	P04264	KRT1	-0.0854145	0.266664	0.310828	-0.0605453	0.431488	0.403693	-0.0508496	0.508936	0.510436	-0.0411393	0.593171	0.38817	-0.0722636	0.347594	0.473358	0.10296	0.180226	0.153587
274	P04275	VWF	0.0469355	0.54213	0.248673	0.00324776	0.966372	0.769665	0.0721955	0.34805	0.423542	-0.120464	0.116545	0.100042	0.00715842	0.925965	0.970903	-0.0879641	0.252598	0.266156
275	P04406;P04406-2	GAPDH	-0.167763	0.0282885	0.000240065	0.202504	0.00790183	0.00772322	0.0286884	0.70954	0.758624	-0.0929533	0.226576	0.245812	0.00239495	0.975199	0.92028	0.00151729	0.984286	0.965598
276	P04430	IGKV1-16	-0.0172305	0.823005	0.940952	0.0856917	0.265109	0.160595	0.0202057	0.79308	0.413626	-0.0222715	0.772476	0.788384	0.0415327	0.589639	0.614709	-0.0632216	0.411368	0.376922
277	P05019;P05019-2;P05019-3;P05019-4	IGF1	-0.0749495	0.32992	0.177389	0.113625	0.138944	0.151491	-0.0943909	0.219442	0.255687	-0.0794698	0.301503	0.131054	0.0341478	0.657481	0.798908	-0.0484289	0.52934	0.405956
278	P05090	APOD	0.0556914	0.469385	0.146451	0.0709989	0.356119	0.349677	0.151268	0.0482725	0.161272	0.0123407	0.872725	0.887189	-0.0245821	0.749618	0.411322	-0.0896776	0.243438	0.516304
279	P05109	S100A8	-0.143	0.0620621	0.000196175	0.167816	0.028238	0.0272831	0.0122885	0.873259	0.60016	-0.109855	0.152619	0.288422	-0.0683073	0.374692	0.213465	0.0877965	0.253507	0.275893
280	P05154	SERPINA5	0.134753	0.0788789	0.565172	-0.0902966	0.240186	0.433511	0.0575345	0.454784	0.58675	0.00460242	0.95236	0.76604	-0.0613769	0.425177	0.623543	0.11296	0.141285	0.150888
281	P05160	F13B	0.0293955	0.702714	0.406687	-0.0853787	0.266865	0.232628	-0.0738629	0.337	0.0174257	0.0285985	0.710409	0.427011	0.118645	0.122209	0.0304755	-0.117606	0.125537	0.212576
282	P05164;P05164-2;P05164-3	MPO	-0.0182762	0.812456	0.75256	0.10012	0.192603	0.213252	-0.0257117	0.738521	0.165142	0.0275482	0.720594	0.832769	0.000702103	0.992728	0.669085	-0.069014	0.369759	0.514937
283	P05362	ICAM1	0.0344876	0.654291	0.594833	-0.0437467	0.56994	0.644415	-0.0343371	0.655703	0.115106	0.0714548	0.35303	0.229737	-0.0121398	0.87478	0.929296	0.0465434	0.545513	0.410651
284	P05451	REG1A	-0.140813	0.0662053	0.477508	0.000787935	0.991839	0.960519	-0.148324	0.0528568	0.252035	-0.0899183	0.24217	0.365346	0.0388142	0.614241	0.899312	0.0915765	0.233559	0.222021
285	P05543	SERPINA7	-0.139625	0.0685493	0.440074	0.0536082	0.486193	0.572694	-0.166478	0.0295386	0.145224	0.0355561	0.644302	0.77653	-0.0358361	0.641695	0.909201	0.00661726	0.931547	0.936407
286	P05546	SERPIND1	-0.0546773	0.477527	0.658086	-0.0029681	0.969266	0.94433	-0.0493066	0.521894	0.923207	-0.00719499	0.925588	0.520202	-0.0497194	0.518411	0.893207	0.0304246	0.692823	0.772572
287	P06276	BCHE	-0.0740627	0.335691	0.398225	-0.0668536	0.384965	0.299253	-0.146038	0.0566613	0.0329515	-0.0147505	0.848147	0.796218	0.023612	0.75919	0.536386	0.0728793	0.343491	0.365786
288	P06310	IGKV2-30	-0.103282	0.17886	0.987755	-0.00283329	0.970662	0.822941	-0.110098	0.151711	0.518944	-0.184277	0.0158322	0.0329422	-0.0730356	0.342454	0.220287	0.125489	0.101962	0.0779063
289	P06312	IGKV4-1	0.0461447	0.548963	0.929064	0.055922	0.467545	0.481225	0.107672	0.160992	0.224572	-0.186372	0.0146596	0.0150063	-0.137835	0.0722085	0.103778	0.011075	0.885685	0.843851
290	P06331	IGHV4-34	0.0390943	0.611686	0.44164	-0.0644144	0.402582	0.390865	0.0216271	0.778888	0.877008	-0.101114	0.188201	0.133155	-0.0674409	0.380794	0.738135	0.00408944	0.957665	0.876528
291	P06396	GSN	0.130079	0.0899346	0.568847	0.100489	0.19096	0.195058	0.149099	0.0516163	0.460252	-0.0138572	0.857242	0.879596	0.00618442	0.936015	0.965275	-0.101047	0.188498	0.21674
292	P06681	C2	-0.238411	0.00168851	0.0180564	0.115994	0.13084	0.158753	-0.166309	0.0297063	0.468303	0.010303	0.893604	0.744221	0.0876862	0.254106	0.656806	-0.134481	0.0794916	0.0520655
293	P06702	S100A9	-0.177268	0.0203691	0.00010632	0.202635	0.00786064	0.00770402	-0.0172817	0.822488	0.531758	-0.1315	0.0864493	0.178702	-0.0195659	0.799491	0.500117	0.0617455	0.422396	0.458745
294	P06703;R4GN98	S100A6	-0.0271377	0.724588	0.404896	-0.0911442	0.235783	0.223058	-0.140203	0.0674021	0.166142	0.0139772	0.856019	0.73124	0.0437143	0.570227	0.54553	0.0432368	0.57445	0.595077
295	P06727	APOA4	-0.0235415	0.759886	0.03483	0.0701215	0.362109	0.147671	0.00870609	0.910019	0.130859	0.0234467	0.760825	0.708872	0.0678596	0.377837	0.401085	-0.0302843	0.694169	0.693101
296	P06744	GPI	-0.0930434	0.226124	0.584249	0.0219347	0.775825	0.849908	-0.113106	0.140768	0.834589	-0.102273	0.183164	0.0807208	0.0769364	0.317225	0.394143	-0.00806924	0.916577	0.727306
297	P07195	LDHB	0.0562568	0.464879	0.887846	-0.0467808	0.543463	0.574798	0.152333	0.0466978	0.100239	-0.0137483	0.858352	0.773198	-0.0365915	0.634684	0.833094	-0.0298971	0.697887	0.801412
298	P07357	C8A	-0.127563	0.0963793	0.40424	0.00810178	0.916242	0.777928	-0.15084	0.0489175	0.0408235	0.0978116	0.203116	0.0699191	0.0239141	0.756205	0.54176	-0.180838	0.0179347	0.0215442
299	P07358	C8B	-0.0675555	0.379984	0.134007	0.0279159	0.717022	0.758153	-0.012463	0.871475	0.314023	0.0732313	0.341158	0.416913	-0.0713797	0.353538	0.824854	0.00254191	0.973678	0.830272
300	P07360	C8G	-0.11699	0.127544	0.320034	-0.0330239	0.668074	0.564248	-0.151075	0.0485624	0.0794233	0.00394308	0.959179	0.838443	-0.0707098	0.358086	0.697468	0.0968252	0.207731	0.198686
301	P07737	PFN1	-0.160794	0.0356476	0.0027294	0.173217	0.023473	0.0244891	-0.0153612	0.841941	0.693802	-0.0646866	0.400593	0.627807	-0.0509334	0.508237	0.141113	-0.0205114	0.790022	0.638885
302	P07738	BPGM	-0.212923	0.00517323	0.0155619	0.0182834	0.812383	0.958048	-0.0348826	0.650591	0.697988	-0.152443	0.0465379	0.0963603	-0.0377145	0.624319	0.807518	0.0679943	0.376889	0.286043
303	P07988	SFTPB	-0.0661017	0.390345	0.771551	0.0159181	0.83629	0.904137	-0.0699728	0.36313	0.545037	-0.166478	0.0295384	0.0262476	-0.023474	0.760554	0.978128	0.0621049	0.419695	0.39045
304	P07996	THBS1	-0.121424	0.11364	0.0416749	0.123846	0.106561	0.0995053	-0.0411361	0.5932	0.608421	0.0576979	0.453502	0.581548	-0.0854527	0.266449	0.0600447	0.13499	0.0783508	0.140851
305	P07998	RNASE1	0.134389	0.0796994	0.72714	-0.140599	0.066623	0.139029	-0.00573089	0.940698	0.242801	-0.0547599	0.476861	0.481911	0.203819	0.00749852	0.0483017	-0.0668213	0.385195	0.208013
306	P08185	SERPINA6	0.0119144	0.877087	0.380572	-0.0675412	0.380085	0.369767	0.00307424	0.968168	0.805043	0.0918047	0.232392	0.210161	-0.134427	0.0796137	0.365842	0.111968	0.144835	0.0746785
307	P08238	HSP90AB1	-0.073408	0.339991	0.807523	0.00260345	0.973041	0.907671	-0.0994915	0.195426	0.968672	-0.0109552	0.886913	0.59147	0.0800885	0.297743	0.326708	0.00577498	0.940243	0.989733
308	P08253	MMP2	0.0875376	0.254914	0.328612	-0.112958	0.141291	0.140074	0.0264122	0.731666	0.677322	0.0923294	0.229722	0.0834356	0.0857949	0.264532	0.206506	-0.0609432	0.428461	0.458796
309	P08294	SOD3	-0.0444094	0.564106	0.8148	0.0469921	0.541642	0.561565	-0.0164843	0.830552	0.931965	-0.0584076	0.447958	0.379473	-0.0815964	0.28871	0.297805	-0.0139927	0.855861	0.938158
310	P08493;P08493-2	MGP	0.0136051	0.859813	0.424614	-0.0681628	0.375705	0.506872	-0.119883	0.118331	0.323098	-0.0396694	0.606453	0.903121	0.201179	0.00832751	0.0957872	-0.0415441	0.589536	0.398453
311	P08519	LPA	0.0176603	0.818665	0.96425	0.0920208	0.23129	0.157017	0.0246428	0.74902	0.981726	0.0502036	0.514341	0.676153	0.0257932	0.737722	0.533609	0.0730047	0.342658	0.322058
312	P08571	CD14	0.032311	0.674828	0.775631	-0.0888484	0.247841	0.291883	-0.0103954	0.892656	0.103675	0.166188	0.0298275	0.00751056	-0.0411892	0.592722	0.825366	-4.41e-05	0.999543	0.764495
313	P08603	CFH	-0.0778019	0.311794	0.0174537	0.0743992	0.333493	0.31649	-0.08825	0.251053	0.027315	0.0946072	0.218383	0.076755	-0.00801225	0.917164	0.990407	-0.0935582	0.223555	0.1457
314	P08697	SERPINF2	-0.151639	0.047719	0.280833	-0.00581422	0.939838	0.942014	-0.13175	0.0858498	0.566454	0.0140892	0.854878	0.892044	-0.137543	0.0728212	0.143113	0.107694	0.160907	0.16227
315	P09172	DBH	-0.107009	0.163599	0.0914486	0.0935423	0.223634	0.154835	-0.0134363	0.861534	0.658841	0.0580014	0.451127	0.304858	-0.00120709	0.987498	0.951797	0.11874	0.121908	0.0902831
316	P09211	GSTP1	0.0306304	0.690851	0.832923	0.00249217	0.974193	0.921617	0.0153431	0.842124	0.552411	0.050813	0.509242	0.39554	-0.0143709	0.85201	0.992033	0.0857214	0.264943	0.203452
317	P09486	SPARC	-0.085785	0.264587	0.4769	-0.025363	0.741941	0.649486	-0.00951641	0.901685	0.285373	-0.0303619	0.693425	0.815009	-0.0482354	0.530989	0.395333	-0.0107886	0.888622	0.803565
318	P09871	C1S	-0.139306	0.0691913	0.0259562	0.12683	0.0983224	0.125326	-0.112152	0.144171	0.0680236	0.0540485	0.482614	0.443857	-0.0508159	0.509217	0.599975	-0.0516863	0.50198	0.491404
319	P0C0L4	C4A	-0.0396691	0.606456	0.945085	-0.0630125	0.41292	0.330456	-0.0648165	0.399645	0.481899	0.050532	0.51159	0.67492	-0.156452	0.0410063	0.105427	-0.0613779	0.425169	0.436453
320	P0C0L5	C4B	-0.0885139	0.249633	0.649342	-0.0904882	0.239186	0.174027	-0.131402	0.0866865	0.0629111	0.0327149	0.670998	0.687844	-0.168173	0.0278995	0.0697999	0.0546263	0.477938	0.398573
321	P0CF74	IGLC6	0.0538267	0.484415	0.986004	0.0290809	0.705748	0.656246	-0.0861639	0.262475	0.018433	0.177643	0.0201004	0.0206028	0.0205074	0.790062	0.886165	0.0645999	0.401226	0.464035
322	P0DJI8	SAA1	-0.100083	0.192771	0.928959	0.0167248	0.828118	0.735666	-0.117152	0.127013	0.943293	-0.0677676	0.378486	0.635984	0.0995557	0.195137	0.893094	-0.0711262	0.355255	0.259563
323	P0DOY2	IGLC2	0.0916031	0.233423	0.128958	0.0107017	0.889513	0.700287	0.0588337	0.444647	0.227171	-0.0842624	0.273192	0.584165	0.111352	0.147072	0.715842	0.0858251	0.264363	0.285583
324	P0DOY3	IGLC3	-0.169952	0.0262633	0.723363	0.0717781	0.350851	0.508506	-0.127328	0.0969995	0.90439	0.0181406	0.813822	0.540213	-0.0549941	0.474975	0.276843	-0.0524779	0.495445	0.504093
325	P0DP01	IGHV1-8	0.0205375	0.789761	0.195792	0.10012	0.192604	0.151126	0.00843625	0.912797	0.066724	0.00685213	0.929124	0.490933	0.0737077	0.338018	0.609061	-0.0847647	0.270332	0.280155
326	P0DP02	IGHV3-30-3	0.0554474	0.471337	0.952682	0.066094	0.3904	0.258933	0.0575288	0.454829	0.949329	-0.00286395	0.970344	0.693818	-0.0986515	0.199244	0.307835	0.0738963	0.33678	0.307631
327	P10586;P10586-2	PTPRF	-0.22752	0.00276489	0.0439756	0.0502131	0.514261	0.635774	-0.15196	0.0472453	0.842638	-0.131304	0.0869244	0.0580367	-0.0801635	0.297289	0.0755993	0.0915777	0.233553	0.346694
328	P10643	C7	-0.150246	0.0498247	0.000663354	0.123692	0.107001	0.0412327	-0.0761676	0.322099	0.0107652	0.00416893	0.956843	0.965469	0.134187	0.0801576	0.0529966	0.0185951	0.809245	0.705118
329	P10645	CHGA	-0.118675	0.122112	0.466364	0.0437412	0.569989	0.554564	-0.162039	0.0342257	0.196564	-0.0241979	0.753405	0.454462	0.0040871	0.957689	0.746045	0.0446616	0.561893	0.645075
330	P10720	PF4V1	-0.223367	0.00331753	0.0065062	0.17989	0.0185553	0.0226207	-0.113235	0.140312	0.689999	0.019414	0.801016	0.762161	-0.107913	0.160051	0.0140216	0.0720475	0.349041	0.538295
331	P10909-6	CLU	-0.105858	0.168206	0.130565	0.171571	0.0248459	0.0338554	-0.0141048	0.854719	0.571786	0.0569108	0.459697	0.597675	-0.160386	0.036125	0.179606	-0.0403176	0.60058	0.76944
332	P11021	HSPA5	-0.156044	0.0415429	0.0473138	0.186511	0.0145849	0.0193095	-0.153542	0.0449631	0.0953395	0.12593	0.100754	0.160368	-0.0112677	0.88371	0.700682	-0.0124772	0.871329	0.768689
333	P11142	HSPA8	0.0153964	0.841583	0.844716	0.0588019	0.444893	0.502261	-0.0337145	0.661556	0.14254	0.105061	0.171449	0.216843	-0.0257742	0.737908	0.928875	-0.024934	0.746155	0.903758
334	P11226	MBL2	-0.0629958	0.413044	0.791985	-0.0213355	0.781793	0.587238	-0.0864447	0.260917	0.49566	-0.090217	0.240603	0.436773	0.00410271	0.957527	0.914635	-0.147731	0.0538226	0.0623378
335	P11597	CETP	-0.102169	0.18361	0.238537	0.00861344	0.910973	0.951316	-0.0645831	0.401349	0.178086	0.00767953	0.920592	0.677941	-0.04317	0.575041	0.619164	0.0575752	0.454465	0.329627
336	P11717	IGF2R	-0.0740647	0.335677	0.455183	-0.0160101	0.835356	0.788745	-0.0292641	0.703981	0.486493	-0.0846069	0.271229	0.250068	0.0489131	0.525225	0.816662	-0.0421705	0.583932	0.46015
337	P12109	COL6A1	-0.130647	0.0885299	0.155142	0.147557	0.054109	0.0629323	-0.0070105	0.92749	0.0664358	-0.121124	0.114544	0.0515136	-0.0119693	0.876524	0.53383	0.00281502	0.970851	0.826112
338	P12111	COL6A3	0.0110018	0.886435	0.887908	-0.0237256	0.758067	0.768354	-0.0162467	0.832959	0.673746	-0.0759737	0.323336	0.256764	-0.0355247	0.644594	0.641252	0.0685697	0.372855	0.36525
339	P12429	ANXA3	-0.0801385	0.297441	0.615605	0.0637219	0.40767	0.519233	0.0035397	0.963352	0.367445	-0.0579059	0.451873	0.781999	-0.0216376	0.778782	0.787468	-0.000772445	0.992	0.972487
340	P12830;P12830-2	CDH1	0.0452352	0.556875	0.625038	-0.0930538	0.226072	0.312864	-0.0305024	0.692078	0.29163	0.0270759	0.72519	0.481699	0.0801746	0.297222	0.540702	-0.00298874	0.969053	0.971173
341	P12955	PEPD	0.0417387	0.587793	0.304397	-0.0805112	0.295192	0.229448	0.052048	0.498988	0.60664	0.0878471	0.253232	0.121728	-0.028018	0.716032	0.629367	-0.0157859	0.83763	0.990986
342	P13489	RNH1	-0.0298919	0.697937	0.736992	-0.00240404	0.975105	0.851911	0.088426	0.250105	0.0464202	-0.093679	0.222955	0.374014	-0.0935408	0.223641	0.413133	0.0433197	0.573716	0.432199
343	P13647	KRT5	-0.0371048	0.629937	0.417278	-0.0621411	0.419424	0.492088	0.00125214	0.987032	0.869593	-0.112667	0.142328	0.0841163	-0.0247996	0.747477	0.900047	0.0589237	0.443949	0.425458
344	P13671	C6	-0.344841	3.86E-06	0.110944	0.12665	0.0988069	0.203062	-0.366386	8.29E-07	0.10703	-0.0380733	0.621023	0.76257	0.00793464	0.917963	0.342733	-0.0946683	0.218085	0.0998651
345	P13796	LCP1	-0.000288524	0.997012	0.844403	-0.104673	0.173044	0.161837	0.0764242	0.320466	0.386681	0.0104827	0.891761	0.496787	-0.00950694	0.901782	0.912488	-0.00749098	0.922536	0.977823
346	P14151;P14151-2	SELL	-0.175898	0.0213763	0.312328	0.0590115	0.443269	0.613513	-0.120934	0.115116	0.812751	-0.0523151	0.496786	0.637496	0.0231633	0.763629	0.918756	-0.109677	0.15329	0.112527
347	P14174	MIF	-0.135862	0.0764237	0.0216751	0.113677	0.138763	0.150622	-0.0125786	0.870293	0.715957	-0.0129824	0.866168	0.841533	0.0262111	0.733631	0.862913	-0.0804913	0.295312	0.24118
348	P14618	PKM	-0.189829	0.0128906	0.0103049	0.157694	0.0394077	0.0469977	-0.165877	0.0301391	0.229099	-0.101127	0.188145	0.130732	-0.00490569	0.949225	0.425628	0.0636855	0.407938	0.605323
349	P14923	JUP	-0.120266	0.117153	0.2524	-0.00805754	0.916697	0.805704	-0.0770359	0.316597	0.420701	-0.0137458	0.858378	0.804381	-0.0305623	0.691503	0.97545	0.056339	0.464226	0.394672
350	P15144	ANPEP	-0.00536954	0.944431	0.733059	-0.0721408	0.348416	0.259079	0.00214486	0.977788	0.610516	-0.035615	0.643753	0.897299	-0.0615133	0.424146	0.715179	-0.0128152	0.867875	0.911826
351	P15169	CPN1	-0.0978967	0.202721	0.701817	0.0509958	0.507717	0.683658	-0.222195	0.00349055	0.0237758	0.0237871	0.757459	0.928859	-0.124336	0.105174	0.176366	0.0118199	0.878053	0.876421
352	P15814	IGLL1	-0.0302055	0.694925	0.979449	0.018248	0.81274	0.751877	0.00905447	0.906435	0.764159	-0.0298789	0.698062	0.820809	0.0139766	0.856026	0.612797	-0.0524925	0.495325	0.544425
353	P16035	TIMP2	-0.0821611	0.285375	0.705296	0.019745	0.797696	0.848532	-0.0768856	0.317545	0.890553	-0.0175468	0.819811	0.40196	-0.00394787	0.959129	0.78932	0.0290314	0.706225	0.79949
354	P16401	H1-5	-0.0391345	0.61132	0.851939	-0.108675	0.157105	0.140884	-0.050418	0.512544	0.814915	0.0242735	0.752659	0.686276	0.0999254	0.193475	0.223434	-0.0715927	0.3521	0.315576
355	P16402	H1-3	-0.12192	0.112163	0.898322	-0.022096	0.77422	0.511291	-0.144534	0.0592836	0.232774	-0.0112494	0.883897	0.910841	-0.0428395	0.577975	0.867383	-0.112853	0.141666	0.168488
356	P17174;P17174-2	GOT1	-0.0582042	0.449543	0.642111	-0.0331451	0.666929	0.511392	-0.106116	0.167164	0.16163	0.0502217	0.514189	0.578097	-0.0148168	0.847473	0.583193	-0.00986845	0.898067	0.911185
357	P18065	IGFBP2	-0.0707578	0.357758	0.869586	-0.0359434	0.640697	0.627011	-0.118876	0.121477	0.104018	-0.0227301	0.767923	0.915323	0.132237	0.0846863	0.286354	0.062787	0.414597	0.29601
358	P18206;P18206-2	VCL	-0.0991299	0.197063	0.330817	0.121091	0.114643	0.126	-0.0882521	0.251042	0.954309	-0.119939	0.11816	0.0426253	-0.0241466	0.753911	0.435095	0.0353437	0.646283	0.813094
359	P18428	LBP	-0.0778773	0.311324	0.739355	-0.0596961	0.437988	0.420185	-0.137867	0.0721427	0.30325	-0.0328194	0.670009	0.394678	-0.118995	0.121103	0.159426	0.045099	0.558065	0.663588
360	P18669	PGAM1	-0.125621	0.101599	0.258642	0.0373687	0.627503	0.738745	-0.0383249	0.618716	0.752252	0.0246592	0.748859	0.392042	0.00157762	0.983661	0.644219	0.0115793	0.880517	0.705164
361	P19320	VCAM1	0.0170038	0.825296	0.672091	-0.0400254	0.603224	0.705132	0.0780751	0.310094	0.448164	-0.0503428	0.513174	0.751214	0.0539529	0.48339	0.566547	0.0122987	0.873155	0.866095
362	P19652	ORM2	0.100439	0.191185	0.911613	-0.0991548	0.19695	0.258167	0.0480407	0.53265	0.359954	0.121801	0.112515	0.251366	-0.110919	0.148662	0.497558	-0.0491736	0.523019	0.542788
363	P19823	ITIH2	-0.0785206	0.307332	0.222699	0.056227	0.465116	0.601545	-0.0351711	0.647894	0.309936	-0.0445646	0.562744	0.712022	0.0131905	0.864043	0.405091	-0.0484641	0.52904	0.631485
364	P19827	ITIH1	-0.0820819	0.285841	0.0390294	0.0313498	0.683975	0.788783	-0.0175275	0.820006	0.204012	-0.0817556	0.287767	0.203703	-0.088596	0.249193	0.966317	0.0665585	0.387071	0.289076
365	P20742	PZP	-0.194336	0.0108664	0.496548	0.0585247	0.447046	0.565187	-0.232319	0.00223098	0.331228	-0.0884049	0.250219	0.189453	-0.093078	0.225951	0.110377	0.101967	0.184487	0.241706
366	P20774	OGN	0.122278	0.111103	0.414748	-0.158503	0.0383958	0.0688752	-0.0324361	0.673641	0.219163	-0.0771313	0.315996	0.178285	0.151747	0.0475596	0.182085	0.0859084	0.263898	0.383014
367	P20851;P20851-2	C4BPB	-0.197441	0.00964035	0.568531	-0.134368	0.0797471	0.0241721	-0.293961	9.52E-05	0.00842226	-0.00909055	0.906064	0.927659	0.101769	0.185345	0.23001	0.0552229	0.473137	0.506028
368	P21333;P21333-2	FLNA	0.037676	0.624673	0.548263	0.0141508	0.85425	0.889765	0.00413757	0.957167	0.319873	0.148998	0.0517775	0.0461166	-0.0716003	0.352048	0.638088	0.0251788	0.743749	0.539502
369	P22392;P22392-2;Q32Q12	NME2	0.0688762	0.370717	0.664802	-0.0828077	0.281588	0.302089	0.0501237	0.515012	0.759031	0.12793	0.0954163	0.0272908	0.061678	0.422904	0.371427	-0.0879633	0.252602	0.296474
370	P22692	IGFBP4	-0.152085	0.047061	0.209064	-0.0165497	0.82989	0.702861	-0.175655	0.0215594	0.184095	-0.0123954	0.872166	0.814836	-0.101044	0.18851	0.0802987	0.066145	0.390034	0.487993
371	P22792	CPN2	-0.10876	0.156777	0.387974	0.00732008	0.924298	0.998655	-0.153336	0.0452542	0.0644897	0.0626289	0.415776	0.667005	-0.099133	0.197049	0.34237	0.0242579	0.752813	0.753277
372	P22891;P22891-2	PROZ	-0.00806036	0.916668	0.936101	0.0022666	0.976528	0.914403	-0.100641	0.190288	0.0159509	0.12596	0.100673	0.119769	0.00439851	0.954468	0.537099	-0.0351977	0.647645	0.74519
373	P23083	IGHV1-2	0.130859	0.0880081	0.286665	-0.00489667	0.949318	0.991207	0.1517	0.0476286	0.107613	0.0304887	0.692208	0.788859	-0.188719	0.013437	0.0191924	0.00712057	0.926355	0.90554
374	P23142	FBLN1	-0.0817342	0.287894	0.309349	0.0958523	0.212357	0.170409	-0.103243	0.179023	0.214834	0.0172359	0.82295	0.545231	0.0436769	0.570557	0.793251	-0.0923063	0.229839	0.181342
375	P23229;P23229-2;P23229-3;P23229-4;P23229-5;P23229-6;P23229-9	ITGA6	0.0605322	0.431588	0.852608	0.122286	0.111082	0.106639	0.123119	0.10865	0.319315	0.011038	0.886064	0.604754	-0.0256715	0.738914	0.795403	-0.0783289	0.308518	0.373578
376	P23381	WARS1	-0.0469506	0.542	0.84347	0.0333113	0.665359	0.677586	-0.070316	0.360776	0.919245	-0.0301209	0.695737	0.43451	0.0470681	0.540988	0.754955	-0.13903	0.0697492	0.0439012
377	P23528	CFL1	-0.0233088	0.762189	0.449273	0.0339279	0.659548	0.6672	0.00678578	0.929809	0.821738	0.0352606	0.647058	0.304519	-0.00426097	0.955891	0.733203	-0.00491048	0.949175	0.943444
378	P24592	IGFBP6	0.0960566	0.211379	0.0950401	-0.0270891	0.725061	0.915599	0.0525582	0.494785	0.0154318	-0.112353	0.143448	0.164588	0.13953	0.0687407	0.064403	-0.0724068	0.346637	0.317538
379	P24593	IGFBP5	0.0851188	0.268329	0.384901	-0.058848	0.444536	0.428734	0.0398652	0.604676	0.87248	0.0921592	0.230585	0.0767454	-0.0145942	0.849736	0.982389	-0.084633	0.27108	0.279433
380	P25311	AZGP1	0.0599832	0.435784	0.424085	-0.0162934	0.832486	0.879873	0.111811	0.145403	0.326271	-0.000353289	0.996341	0.763225	-0.00423665	0.956142	0.571225	-0.157784	0.039294	0.0805916
381	P26038	MSN	0.0287811	0.708644	0.349365	0.0744251	0.333325	0.420794	0.0528227	0.492613	0.113459	0.045384	0.555577	0.439139	-0.0859043	0.263921	0.879803	0.00401825	0.958401	0.692695
382	P26447	S100A4	-0.0500265	0.515828	0.790653	-0.0488594	0.525681	0.422968	-0.0863757	0.261299	0.216728	0.0187174	0.808014	0.558454	-0.0196886	0.798261	0.758492	-0.0141943	0.853808	0.881078
383	P26583	HMGB2	-0.0991584	0.196934	0.826382	0.0510156	0.507552	0.667129	-0.0191658	0.803508	0.296585	-0.070992	0.356165	0.538007	-0.0305789	0.691345	0.883152	-0.0430625	0.575995	0.608096
384	P27169	PON1	-0.05416	0.48171	0.673559	0.0404301	0.599563	0.65174	-0.0238536	0.756802	0.546842	0.062749	0.414881	0.67889	-0.129124	0.0923383	0.559425	0.111768	0.145557	0.0810712
385	P27918	CFP	-0.177533	0.0201791	0.0657366	0.111864	0.145212	0.203352	-0.0535607	0.486579	0.868656	0.0267114	0.728744	0.468827	-0.029236	0.704252	0.590105	-0.0890569	0.246729	0.267473
386	P29401;P29401-2	TKT	-0.0723652	0.346915	0.120959	0.149424	0.0511043	0.0620835	-0.00455534	0.952847	0.617007	0.0329208	0.669049	0.369445	-0.0547303	0.4771	0.381316	-0.00293535	0.969605	0.991545
387	P29622	SERPINA4	-0.011672	0.879568	0.842602	-0.0554151	0.471596	0.464387	-0.0324133	0.673857	0.291741	0.0683081	0.374686	0.519226	-0.148063	0.0532813	0.348157	0.0940894	0.220925	0.155921
388	P30041	PRDX6	-0.0289171	0.70733	0.48202	0.0652695	0.396352	0.398013	-0.0186706	0.808486	0.79773	-0.0165513	0.829874	0.697235	0.0368125	0.632638	0.782145	-0.0381645	0.620187	0.564452
389	P30043	BLVRB	-0.0866291	0.259898	0.0108148	0.0280896	0.715337	0.800293	0.125877	0.100899	0.467874	0.00152294	0.984228	0.652514	-0.0216358	0.778801	0.949855	0.00925831	0.904338	0.69943
390	P30101	PDIA3	-0.142762	0.062503	0.800982	0.0590149	0.443243	0.562411	-0.220274	0.00379189	0.191548	-0.0626121	0.415901	0.434119	0.0429015	0.577424	0.89658	-0.0543414	0.480241	0.344143
391	P30530;P30530-2	AXL	-0.0899089	0.242219	0.777624	0.045697	0.552851	0.65047	-0.0886634	0.248831	0.155673	0.101851	0.184988	0.134589	0.0216709	0.778451	0.145817	-0.074416	0.333384	0.481806
392	P30740	SERPINB1	-0.0352195	0.647442	0.971799	-0.0608697	0.42902	0.361341	0.0194283	0.800872	0.43224	-0.0544528	0.47934	0.71789	-0.0222982	0.772211	0.996914	0.0594905	0.439571	0.389227
393	P31146	CORO1A	-0.11455	0.135735	0.325191	0.0758054	0.324412	0.404709	-0.119676	0.118972	0.203876	-0.00481863	0.950125	0.912549	0.00617053	0.936159	0.846898	0.0404338	0.599529	0.598553
394	P31944	CASP14	0.0183768	0.811443	0.376027	-0.0384316	0.617739	0.670995	-0.014471	0.850991	0.547655	0.0883163	0.250696	0.303842	-0.0760474	0.322865	0.493467	0.0912809	0.235078	0.144053
395	P31949	S100A11	-0.0932022	0.225329	0.658765	0.118657	0.122172	0.159037	-0.130316	0.0893457	0.428764	0.0993709	0.195971	0.333351	-0.0278247	0.717908	0.643211	-0.00743794	0.923082	0.81067
396	P32119	PRDX2	-0.0693804	0.367217	0.0434819	0.0036787	0.961913	0.841424	0.171993	0.0244877	0.0357821	-0.0267546	0.728323	0.675872	-0.134639	0.0791356	0.308653	0.0849798	0.269114	0.181749
397	P33151	CDH5	0.0115601	0.880714	0.676213	0.0768692	0.317648	0.232097	-0.0416669	0.588436	0.163194	0.0959252	0.212008	0.242081	0.0575124	0.454958	0.624303	-0.0687266	0.37176	0.350293
398	P34096	RNASE4	-0.0241784	0.753597	0.876215	0.00221989	0.977011	0.952369	-0.106367	0.166157	0.0468473	0.0268605	0.727289	0.523997	0.10261	0.181717	0.171459	-0.0897575	0.243016	0.289536
399	P35443	THBS4	0.114654	0.135377	0.597941	-0.00159997	0.98343	0.831262	0.15047	0.0494823	0.136568	-0.0372227	0.628849	0.837776	-0.00478756	0.950446	0.748041	0.0644077	0.402631	0.415568
400	P35527	KRT9	0.0529747	0.491367	0.55927	-0.1298	0.0906323	0.118028	0.000861699	0.991075	0.887163	0.000512221	0.994695	0.781846	-0.0559622	0.467224	0.269512	0.160671	0.0357912	0.048996
401	P35542	SAA4	-0.234087	0.00205916	0.130778	0.00837072	0.913472	0.799455	-0.14849	0.0525896	0.798945	-0.0341314	0.657635	0.475028	-0.00652193	0.932531	0.728103	-0.0389521	0.612982	0.544997
402	P35555	FBN1	-0.0557536	0.468888	0.560333	0.050079	0.515387	0.505202	-0.0653087	0.396068	0.318508	0.0811677	0.291259	0.387894	0.0255604	0.740004	0.811966	-0.0606938	0.430357	0.450454
403	P35858;P35858-2	IGFALS	0.068796	0.371276	0.650034	-0.0278579	0.717585	0.662171	0.107402	0.162051	0.821812	0.047252	0.539407	0.562923	-0.101365	0.187102	0.903526	-0.0122919	0.873224	0.863194
404	P35908	KRT2	-0.0565975	0.462176	0.347587	-0.0155473	0.840051	0.906674	-0.0184366	0.810841	0.313432	-0.0637701	0.407314	0.239018	-0.0383173	0.618786	0.991753	0.0215163	0.779991	0.604042
405	P36955	SERPINF1	0.359193	1.40E-06	0.912117	-0.0964034	0.209727	0.568036	0.223316	0.00332494	0.0348855	0.0172863	0.822441	0.522076	0.107823	0.160401	0.123204	0.034487	0.654296	0.743374
406	P37802;P37802-2	TAGLN2	-0.00510105	0.947206	0.654047	0.0360535	0.639674	0.597429	0.00451034	0.953312	0.641049	0.0286635	0.70978	0.512336	-0.0631159	0.412152	0.259163	0.0555342	0.470642	0.439368
407	P37837	TALDO1	-0.0861548	0.262525	0.1179	0.0812621	0.290697	0.318103	0.0037351	0.96133	0.428053	-0.104247	0.174809	0.152207	-0.00337204	0.965086	0.782078	0.0106153	0.8904	0.959862
408	P39060;P39060-1;P39060-2	COL18A1	0.0832441	0.279051	0.481303	-0.111659	0.145953	0.210046	-0.029651	0.700254	0.134989	0.0229945	0.765302	0.631946	0.0501253	0.514998	0.668623	0.058894	0.444179	0.4404
409	P41222	PTGDS	0.0491064	0.523588	0.00811355	-0.124127	0.105765	0.080152	-0.010895	0.88753	0.0855222	-0.033754	0.661185	0.469088	0.0415271	0.589689	0.867393	0.0680471	0.376518	0.402204
410	P43121	MCAM	-0.142096	0.0637481	0.205956	0.0219257	0.775915	0.864235	-0.0958515	0.21236	0.99966	-0.110764	0.149234	0.187093	0.00676117	0.930062	0.692174	-0.0483536	0.529981	0.426606
411	P43251;P43251-2;P43251-3;P43251-4	BTD	-0.16508	0.0309522	0.0229529	0.107111	0.163198	0.193768	-0.0373193	0.627958	0.312083	0.0748816	0.33036	0.23036	-0.0847553	0.270386	0.713511	0.0494386	0.520779	0.324813
412	P43652	AFM	-0.0719772	0.349513	0.000736528	0.156923	0.0403935	0.0207991	-0.0279334	0.716853	0.460587	0.00890111	0.908013	0.829682	-0.0461701	0.548743	0.428885	0.110002	0.152069	0.28617
413	P48668	KRT6C	-0.145891	0.056913	0.242726	0.00904346	0.906548	0.962299	-0.0619549	0.420821	0.610708	-0.139231	0.0693412	0.0399262	-0.0387819	0.614536	0.85473	0.0602058	0.43408	0.291524
414	P48740	MASP1	-0.0524626	0.495571	0.267094	0.0700634	0.362508	0.401921	-0.0158923	0.83655	0.836815	-0.0881283	0.25171	0.114955	-0.0102329	0.894324	0.875211	0.0749101	0.330175	0.352637
415	P48740-2	MASP1	0.034831	0.651074	0.898274	-0.0102673	0.893971	0.905104	0.0556495	0.46972	0.380296	0.0811804	0.291184	0.306283	-0.102238	0.183314	0.0821154	0.159153	0.0375993	0.0534436
416	P51884	LUM	0.12949	0.0914122	0.260177	0.0276289	0.719809	0.602746	-0.000274887	0.997153	0.588134	0.0186173	0.809022	0.715435	0.0362485	0.637863	0.935126	-0.0477471	0.53516	0.387977
417	P52209;P52209-2	PGD	-0.115897	0.131166	0.117516	0.0129731	0.866263	0.930081	0.00880574	0.908994	0.298941	-0.101476	0.186616	0.237533	-0.0156397	0.839113	0.813687	-0.0239286	0.756062	0.699353
418	P52566	ARHGDIB	-0.0367346	0.633359	0.791789	0.0473456	0.538603	0.622887	-0.0629688	0.413245	0.135752	-0.00677466	0.929923	0.955077	0.00240686	0.975076	0.731035	0.0553293	0.472283	0.363031
419	P55056	APOC4	-0.0553268	0.472304	0.250078	-0.175952	0.0213364	0.00822308	-0.12175	0.112669	0.472414	0.0425032	0.580966	0.265187	-0.0105027	0.891554	0.919911	0.00404399	0.958135	0.877321
420	P55058	PLTP	-0.163246	0.0328927	0.154263	0.0745534	0.33249	0.405753	-0.0955712	0.213707	0.332479	0.0432381	0.574438	0.816896	-0.100215	0.192179	0.67367	0.0756835	0.325193	0.21455
421	P55103	INHBC	-0.0554759	0.471109	0.142989	0.119704	0.118886	0.108958	0.0290492	0.706054	0.677203	0.00848799	0.912264	0.852213	-0.0983955	0.200419	0.339035	-0.0240169	0.75519	0.893832
422	P55290;P55290-4	CDH13	-0.212728	0.00521525	0.158359	0.14425	0.0597903	0.0943807	-0.111741	0.145657	0.374232	-0.0824757	0.283528	0.252936	0.0483261	0.530215	0.740852	-0.0947846	0.217517	0.15688
423	P59665;P59666	DEFA1	-0.0476018	0.536404	0.419824	0.00863907	0.910709	0.992169	-0.0632987	0.410797	0.106138	0.0562575	0.464874	0.496735	0.0569672	0.459251	0.348371	-0.0898118	0.24273	0.293038
424	P60174;P60174-3	TPI1	-0.146143	0.0564812	0.0194549	0.120229	0.117266	0.133912	-0.111791	0.145474	0.442764	-0.0336795	0.661886	0.713092	-0.0167982	0.827375	0.295829	-0.0362947	0.637435	0.428063
425	P60709	ACTB	-0.0271434	0.724533	0.698154	0.0824107	0.283909	0.216019	-0.011176	0.88465	0.92828	0.130929	0.0878384	0.0223179	0.0804187	0.295749	0.959047	-0.0617749	0.422175	0.361212
426	P61626	LYZ	0.0392262	0.610483	0.037557	-0.0910566	0.236236	0.393216	-0.0366063	0.634546	0.000479802	-0.0209282	0.785857	0.949149	0.123331	0.108039	0.197209	-0.0390573	0.612023	0.557429
427	P61769	B2M	-0.0476465	0.536021	0.0894356	-0.103318	0.178705	0.252875	-0.116089	0.130524	0.000308295	-0.0154631	0.840906	0.700743	0.185203	0.0153042	0.0176807	-0.110179	0.151406	0.16837
428	P62328	TMSB4X	-0.170461	0.0258099	0.0602537	0.0948399	0.217248	0.258712	-0.171241	0.0251295	0.19948	0.0437377	0.57002	0.399476	-0.0980248	0.202128	0.0361253	0.0199888	0.795252	0.992847
429	P62937	PPIA	-0.143835	0.0605367	0.0288461	0.0562343	0.465058	0.453306	-0.0486399	0.527545	0.831485	-0.153042	0.0456739	0.104763	0.023438	0.760911	0.602163	0.128964	0.0927472	0.133801
430	P63104	YWHAZ	-0.0481318	0.531872	0.725455	0.0358272	0.641778	0.72342	-0.13999	0.0678225	0.0448625	0.0547857	0.476653	0.599127	0.0546952	0.477383	0.563432	-0.004997	0.948281	0.889826
431	P67936	TPM4	-0.0287023	0.709405	0.264567	0.0745713	0.332373	0.340673	0.0292322	0.704288	0.913534	-0.045672	0.553069	0.463796	-0.0498654	0.517183	0.533318	-0.0397378	0.605832	0.631192
432	P68032;P68133	ACTC1	-0.0906216	0.238491	0.642859	-0.0276567	0.719539	0.570714	-0.0169361	0.82598	0.319987	-0.0692838	0.367886	0.426435	-0.0582792	0.448958	0.695395	-0.0101684	0.894987	0.881109
433	P68871	HBB	-0.110116	0.15164	0.00333574	0.0825329	0.283193	0.37807	0.185181	0.0153168	0.0203723	-0.0373891	0.627315	0.600607	-0.137057	0.0738492	0.238625	0.0622698	0.41846	0.315253
434	P69892	HBG2	0.0819511	0.286612	0.403948	0.0238193	0.757141	0.788812	0.114169	0.137048	0.462372	0.0380181	0.62153	0.656809	-0.124141	0.105724	0.381176	-0.00786914	0.918638	0.87631
435	P69905	HBA1	-0.0695694	0.36591	0.018536	0.0679939	0.376892	0.477494	0.206612	0.00670182	0.0100057	-0.0362195	0.638133	0.516745	-0.179735	0.0186579	0.100218	0.0751097	0.328885	0.236216
436	P78417	GSTO1	-0.108024	0.15962	0.314194	0.109119	0.155407	0.21205	0.055459	0.471244	0.208986	-0.00933759	0.903523	0.670855	-0.118559	0.12248	0.237879	0.0233614	0.761668	0.557469
437	P80108	GPLD1	0.169676	0.026511	0.356452	0.111277	0.147348	0.0749563	0.315462	2.64E-05	0.311878	0.0602833	0.433488	0.372493	-0.139865	0.0680702	0.695916	-0.0107656	0.888858	0.774626
438	P80723	BASP1	-0.225691	0.00299712	0.451435	-0.0377653	0.623852	0.332001	-0.189495	0.0130527	0.434957	-0.0558146	0.468401	0.554575	-0.0570694	0.458445	0.740006	0.0304102	0.692961	0.57557
439	P98160	HSPG2	0.0248384	0.747096	0.964094	0.0506353	0.510726	0.492742	-0.0855001	0.266183	0.062609	0.0939819	0.221456	0.210549	0.104737	0.172782	0.300739	-0.103159	0.17938	0.14278
440	Q01459	CTBS	-0.206716	0.00667384	0.021681	0.0223154	0.77204	0.866619	-0.104425	0.174071	0.70883	-0.0301134	0.695809	0.759371	-0.0214357	0.780794	0.646205	0.0477933	0.534765	0.558197
441	Q01518;Q01518-2	CAP1	-0.00250572	0.974052	0.671374	-0.0250763	0.744756	0.763887	0.0320748	0.677071	0.151915	-0.0464069	0.546693	0.51229	0.0426671	0.579507	0.540348	-0.0228868	0.766369	0.699498
442	Q02325	PLGLB1	-0.137497	0.0729177	0.625493	0.009942	0.897312	0.916304	-0.0522091	0.497659	0.402835	-0.0551238	0.473933	0.559828	-0.0725256	0.345844	0.181134	0.0634162	0.409927	0.371774
443	Q02413	DSG1	-0.127313	0.0970379	0.101517	-0.0171076	0.824246	0.760692	-0.0740094	0.336039	0.492294	-0.0146818	0.848845	0.81309	0.00587107	0.939251	0.955658	-0.00785062	0.918829	0.907397
444	Q02818	NUCB1	0.217341	0.00429724	0.0644664	-0.164988	0.0310461	0.0615802	0.146415	0.0560184	0.586073	-0.0535387	0.486759	0.548158	0.0704985	0.359527	0.394383	0.0134579	0.861314	0.829627
445	Q02985;Q02985-2	CFHR3	0.0380195	0.621517	0.885963	-0.0462732	0.54785	0.60886	0.0379772	0.621906	0.514459	-0.166182	0.0298329	0.0610305	0.107651	0.161073	0.300381	-0.119123	0.1207	0.0858783
446	Q03591	CFHR1	0.023229	0.762979	0.821541	-0.0292221	0.704386	0.74162	-0.0675006	0.380371	0.167191	-0.0888786	0.24768	0.635594	0.0779055	0.311149	0.650583	-0.0688834	0.370667	0.308548
447	Q04721	NOTCH2	-0.0787274	0.306056	0.167947	0.0982688	0.201002	0.218227	0.0281213	0.71503	0.216411	-0.0674246	0.38091	0.28644	-0.0525621	0.494753	0.622281	-0.0172025	0.823288	0.709524
448	Q04756	HGFAC	-0.0519132	0.500102	0.734739	0.000674959	0.993009	0.927506	-0.124719	0.104098	0.130276	-0.00947522	0.902108	0.865646	-0.0302641	0.694362	0.500255	0.0189009	0.806169	0.898038
449	Q06033;Q06033-2	ITIH3	-0.151336	0.0481716	0.646067	-0.125665	0.101477	0.101296	-0.228993	0.00258986	0.028274	-0.0422667	0.583074	0.627274	0.05862	0.446306	0.661447	0.0217491	0.777672	0.794629
450	Q06830	PRDX1	-0.00695056	0.928109	0.788173	0.0121104	0.875081	0.975188	0.148047	0.0533063	0.0100444	-0.0767757	0.318239	0.295654	-0.117379	0.126275	0.33918	0.0759263	0.323639	0.267107
451	Q07954	LRP1	-0.0893097	0.245385	0.592048	0.04508	0.558231	0.678697	-0.0780035	0.310538	0.720835	-0.116401	0.129486	0.0728321	0.0720317	0.349147	0.530971	-0.0140374	0.855406	0.684343
452	Q08380	LGALS3BP	-0.129026	0.09259	0.131119	0.0168152	0.827203	0.560139	-0.202439	0.00792228	0.101838	0.00895434	0.907465	0.962646	0.197053	0.00978666	0.0963711	0.096705	0.208298	0.404926
453	Q08830	FGL1	-0.219442	0.00392948	0.145457	0.0614188	0.42486	0.590807	-0.268457	0.000384971	0.00454775	0.0522259	0.497521	0.537783	0.091655	0.233157	0.188809	-0.0457694	0.552221	0.55429
454	Q12805;Q12805-2;Q12805-3;Q12805-4	EFEMP1	0.0401959	0.60168	0.358725	-0.0516328	0.502423	0.742724	-0.065163	0.397125	0.0411887	0.0142129	0.853618	0.679399	0.187118	0.0142608	0.139231	-0.10803	0.159595	0.0746023
455	Q12860;Q12860-2	CNTN1	-0.0850263	0.268852	0.773103	-0.0693428	0.367477	0.231055	-0.0760855	0.322622	0.524632	0.056484	0.463075	0.271598	-0.0403858	0.599963	0.286745	-0.0809242	0.292714	0.243093
456	Q13093	PLA2G7	-0.0692827	0.367894	0.746762	0.0378776	0.62282	0.662727	-0.0844623	0.272052	0.805077	-0.0533391	0.488387	0.218484	-0.0633172	0.41066	0.30284	0.0133551	0.862363	0.957628
457	Q13103	SPP2	-0.303528	5.45E-05	0.370948	0.119678	0.118968	0.195023	-0.34354	4.22E-06	0.0555682	0.0710216	0.355964	0.340718	-0.0443396	0.564719	0.263159	0.161489	0.0348479	0.0295211
458	Q13201	MMRN1	-0.0685078	0.373288	0.401195	-0.0496681	0.518843	0.54528	-0.0142017	0.853733	0.548575	-0.0705743	0.359009	0.383649	0.0439831	0.567856	0.64666	0.0188714	0.806466	0.906416
459	Q13228;Q13228-4	SELENBP1	0.163625	0.0324834	0.329725	-0.104568	0.173479	0.172029	0.161211	0.0351655	0.486332	0.0619179	0.4211	0.254728	-0.0814968	0.289301	0.675753	0.0648378	0.39949	0.313619
460	Q13332;Q13332-2;Q13332-3;Q13332-4;Q13332-6	PTPRS	-0.00929973	0.903913	0.302469	0.0549781	0.475104	0.450093	-0.0397032	0.606147	0.372263	-0.147345	0.0544599	0.0212438	0.0603772	0.43277	0.447581	0.0184894	0.810309	0.975313
461	Q13477;Q13477-2;Q13477-3	MADCAM1	-0.136999	0.0739721	0.0271042	0.0738079	0.337361	0.359642	-0.0406355	0.597709	0.109611	0.10716	0.163003	0.0662883	0.00867388	0.910351	0.496835	-0.0287542	0.708903	0.958886
462	Q13790	APOF	-0.0627271	0.415044	0.727171	-0.0712339	0.354525	0.224572	-0.0686468	0.372317	0.392859	0.0255443	0.740161	0.470004	-0.0460912	0.549428	0.711904	-0.053636	0.485966	0.663068
463	Q14118	DAG1	-0.167808	0.0282458	0.122605	-0.00377248	0.960943	0.88624	-0.133838	0.0809534	0.97835	-0.159087	0.0376797	0.0357328	-0.0364781	0.635734	0.166644	0.0587026	0.445664	0.641591
464	Q14515;Q14515-2	SPARCL1	0.0867731	0.259103	0.490492	-0.0596621	0.43825	0.437597	0.131281	0.0869808	0.184327	-0.0249127	0.746365	0.978389	0.00472576	0.951085	0.5874	0.0243179	0.752221	0.666158
465	Q14520;Q14520-2	HABP2	-0.0264807	0.730996	0.57414	0.0407488	0.596686	0.660637	-0.0241092	0.75428	0.449012	0.0608571	0.429116	0.323724	0.0583409	0.448477	0.489492	-0.144088	0.0600815	0.0666835
466	Q14624	ITIH4	-0.264449	0.000473717	0.154142	-0.0297391	0.699406	0.394888	-0.283945	0.000167494	0.00893705	-0.018699	0.808199	0.689584	-0.0281022	0.715216	0.970947	-0.0797022	0.300087	0.332601
467	Q14624-2;Q14624-3	ITIH4	-0.0587218	0.445515	0.739423	0.000571001	0.994086	0.849591	0.0119129	0.877102	0.714496	-0.134253	0.0800078	0.19621	-0.0898419	0.242572	0.401226	0.107049	0.163443	0.101159
468	Q14766;Q14766-4	LTBP1	-0.145931	0.0568438	0.269667	0.0621123	0.41964	0.483427	0.00298767	0.969064	0.0229064	-0.0990003	0.197652	0.173441	0.0572419	0.457086	0.731399	-0.0465023	0.545868	0.440569
469	Q15063	POSTN	0.0578057	0.452658	0.423706	-0.0968112	0.207797	0.221361	0.0606771	0.430484	0.656637	0.0658835	0.391915	0.177454	0.0183737	0.811474	0.640294	0.0106093	0.890461	0.787439
470	Q15113	PCOLCE	-0.0862891	0.26178	0.23155	0.0599807	0.435804	0.40757	-0.0753341	0.327438	0.807209	-0.108055	0.159498	0.0391075	0.0334468	0.66408	0.865805	-0.0277154	0.718969	0.550538
471	Q15166	PON3	-0.142844	0.0623501	0.579648	-0.00112435	0.988355	0.559353	-0.109969	0.152194	0.980635	-0.0706938	0.358194	0.566169	-0.02447	0.750722	0.961847	0.0667273	0.385865	0.224582
472	Q15485	FCN2	-0.0456127	0.553585	0.567221	-0.00749152	0.92253	0.7616	-0.0799429	0.298625	0.155049	-0.0914997	0.233953	0.188808	-0.0645829	0.40135	0.552066	-0.0668992	0.38464	0.401172
473	Q15582	TGFBI	0.126822	0.0983463	0.472311	-0.0784995	0.307463	0.314717	0.0954233	0.214419	0.174362	0.0983308	0.200716	0.210788	-0.162102	0.0341545	0.342601	0.0492224	0.522607	0.25447
474	Q15828	CST6	0.0480089	0.532921	0.00810554	-0.122505	0.110439	0.0832179	-0.0103556	0.893065	0.0808721	-0.0333858	0.664656	0.472001	0.0389823	0.612707	0.888659	0.0681986	0.375454	0.400018
475	Q15848	ADIPOQ	-0.22121	0.00364235	0.244436	0.0353725	0.646014	0.781459	-0.268934	0.000375497	0.00825142	0.0598527	0.436786	0.561416	-0.0487973	0.526208	0.653274	0.0737617	0.337664	0.296608
476	Q15942	ZYX	-0.116942	0.127701	0.210903	0.147112	0.0548474	0.0641886	-0.166318	0.0296975	0.123599	0.0973293	0.205363	0.301768	0.00817205	0.915518	0.613399	-0.0516525	0.50226	0.351682
477	Q16270;Q16270-2	IGFBP7	0.139568	0.0686635	0.296319	-0.0617639	0.422258	0.501328	0.116725	0.128414	0.634041	0.096122	0.211067	0.0714984	0.0584568	0.447575	0.191725	-0.118753	0.121866	0.211517
478	Q16610	ECM1	-0.10274	0.181163	0.368333	0.141733	0.0644353	0.0931263	-0.0271632	0.72434	0.717928	-0.00096951	0.989959	0.762433	-0.0123437	0.872694	0.690659	-0.062701	0.415239	0.425033
479	Q16706	MAN2A1	-0.153926	0.0444225	0.0833594	0.0528381	0.492486	0.530805	-0.0618469	0.421633	0.564909	-0.108674	0.157107	0.168508	-0.0117863	0.878397	0.547133	0.00537973	0.944326	0.902856
480	Q16853	AOC3	-0.015233	0.843243	0.455825	0.0464165	0.54661	0.488524	0.0663547	0.38853	0.246782	0.0207777	0.787361	0.677245	-0.0110152	0.886298	0.983715	0.0395786	0.607278	0.657471
481	Q5T123;Q9H299	SH3BGRL3	-0.125603	0.101649	0.178881	0.115106	0.133834	0.131576	-0.102391	0.182658	0.683627	-0.0653689	0.395632	0.323645	-0.00466395	0.951724	0.384196	-0.00816053	0.915636	0.767962
482	Q5T749	KPRP	-0.0956082	0.213528	0.120778	0.00796522	0.917648	0.869197	-0.032387	0.674106	0.253265	-0.0556479	0.469733	0.314232	-0.0417033	0.58811	0.941805	0.0174649	0.820637	0.649004
483	Q6EMK4	VASN	0.0508643	0.508813	0.84317	-0.0862529	0.261981	0.380565	0.0183033	0.812183	0.91898	-0.15577	0.0419058	0.0503144	0.0881136	0.251789	0.377011	-0.0220197	0.774979	0.621209
484	Q6P179	ERAP2	-0.129381	0.0916864	0.866701	0.0454323	0.555156	0.713373	-0.172066	0.0244264	0.354185	-0.0625345	0.41648	0.264979	-0.073672	0.338253	0.227412	-0.0227293	0.767931	0.706793
485	Q6UX71	PLXDC2	0.0671785	0.382654	0.071586	-0.0674793	0.380522	0.36216	-0.0776875	0.312509	0.0647752	0.139923	0.0679567	0.0495888	0.0105949	0.890609	0.579619	-0.0191988	0.803176	0.984205
486	Q6UXB8	PI16	-0.00124357	0.987121	0.701293	0.0542115	0.481292	0.490787	-0.133366	0.0820386	0.011105	0.156546	0.0408831	0.0243469	0.0888766	0.247691	0.300066	-0.125702	0.101377	0.112357
487	Q6UY14;Q6UY14-2;Q6UY14-3	ADAMTSL4	-0.151844	0.0474164	0.863098	-0.0362209	0.63812	0.442319	-0.116238	0.130028	0.531137	-0.0283328	0.712981	0.874371	0.0545561	0.478505	0.518961	-0.117948	0.124434	0.0923878
488	Q76LX8;Q76LX8-2	ADAMTS13	-0.0625579	0.416306	0.406797	0.0564323	0.463485	0.391764	-0.0411543	0.593036	0.819678	-0.0989007	0.198106	0.130397	-0.0253326	0.742239	0.529347	0.0412654	0.592038	0.639375
489	Q7Z7M0	MEGF8	-0.0997544	0.194242	0.926663	0.0641592	0.404452	0.562363	-0.188577	0.0135083	0.0400645	0.0571064	0.458153	0.367026	0.0497598	0.518071	0.532941	-0.110114	0.151648	0.146814
490	Q86SQ4;Q86SQ4-2;Q86SQ4-3;Q86SQ4-4	ADGRG6	-0.113293	0.140108	0.469265	0.0110594	0.885844	0.663342	-0.177725	0.0200424	0.0179312	-0.00497743	0.948483	0.87745	-0.0530893	0.490428	0.460705	-0.0378301	0.623256	0.905372
491	Q86U17	SERPINA11	-0.0442716	0.565317	0.268517	-0.107471	0.161781	0.104379	-0.0777265	0.312265	0.711465	0.000993973	0.989706	0.648444	0.0175776	0.819499	0.901481	0.00819027	0.91533	0.928463
492	Q86UD1	OAF	-0.15537	0.0424411	0.939384	-0.108519	0.157704	0.0718786	-0.229172	0.0025693	0.060436	-0.0275901	0.720187	0.84381	0.0337597	0.661131	0.621904	-0.0288606	0.707875	0.73921
493	Q86UX7;Q86UX7-2	FERMT3	-0.104417	0.174106	0.1312	0.105399	0.170069	0.164283	-0.142435	0.0631108	0.256094	-0.0176349	0.818922	0.484251	-0.0812667	0.29067	0.0786932	0.0570641	0.458487	0.692128
494	Q86YW5;Q86YW5-2	TREML1	-0.0767189	0.318599	0.255576	0.0932544	0.225069	0.197667	-0.0559234	0.467533	0.793526	0.121067	0.114713	0.0896039	0.000910724	0.990568	0.369779	0.00878205	0.909238	0.837126
495	Q8NCW5;Q8NCW5-2	NAXE	-0.0579019	0.451905	0.876252	0.087491	0.255168	0.391567	-0.103814	0.176617	0.0404605	0.126455	0.0993302	0.143509	-0.168158	0.0279137	0.14226	0.0774004	0.314306	0.196856
496	Q8NE18;Q8NE18-2;Q8NE18-3	NSUN7	0.0730962	0.342052	0.705412	-0.011409	0.882262	0.897623	0.0105587	0.890981	0.408022	-0.0214614	0.780538	0.959604	0.115566	0.132278	0.198137	-0.0745707	0.332378	0.325906
497	Q8TDL5	BPIFB1	-0.0944299	0.219251	0.615425	-0.0510421	0.507332	0.333155	-0.130192	0.0896543	0.567514	-0.0908588	0.237259	0.277514	-0.0489658	0.524779	0.620272	0.0493844	0.521237	0.473687
498	Q8WWA0	ITLN1	-0.107742	0.160719	0.716618	-0.0325357	0.672696	0.672713	-0.043182	0.574936	0.806386	-0.0615257	0.424053	0.545741	0.126449	0.0993455	0.0946305	0.0454859	0.554689	0.45139
499	Q92496;Q92496-2	CFHR4	0.0937861	0.222424	0.0268716	-0.160086	0.0364789	0.0327926	-0.0840488	0.274414	0.0336054	-0.133274	0.0822525	0.177368	0.080415	0.295771	0.219089	-0.101834	0.185061	0.261329
500	Q92954-3	PRG4	-0.202387	0.00793858	0.0203326	0.0711493	0.355098	0.471435	-0.174976	0.0220788	0.799846	-0.0535034	0.487046	0.428261	0.0425638	0.580426	0.998899	-0.0141046	0.854721	0.48024
501	Q96KN2	CNDP1	-0.0681971	0.375464	0.820521	0.0286183	0.710217	0.765286	-0.0269079	0.726827	0.631838	-0.00667377	0.930964	0.864096	-0.125757	0.101226	0.14857	-0.0192473	0.802689	0.805079
502	Q96PD5	PGLYRP2	-0.0596687	0.4382	0.0941469	0.0832239	0.279168	0.275447	0.0351698	0.647906	0.927828	-0.018313	0.812085	0.728294	0.010151	0.895166	0.655892	-0.0194514	0.800641	0.858449
503	Q96RW7;Q96RW7-2	HMCN1	0.0603633	0.432877	0.300386	0.00220374	0.977179	0.958026	0.0172578	0.822729	0.75621	0.069238	0.368203	0.46058	-0.15825	0.0387102	0.0515847	-0.0734261	0.339873	0.333916
504	Q96S96	PEBP4	-0.0241623	0.753755	0.706782	-0.0365096	0.635442	0.615443	0.00182296	0.981121	0.420965	-0.122056	0.11176	0.0871838	-0.00435833	0.954884	0.904559	-0.0112054	0.884348	0.732034
505	Q99784;Q99784-3;Q99784-5	OLFM1	0.0223855	0.771344	0.930208	0.0909482	0.236796	0.247588	-0.0382357	0.619534	0.363662	0.0893134	0.245365	0.230808	0.0629023	0.41374	0.473918	-0.0887747	0.248235	0.225461
506	Q99969	RARRES2	-0.174232	0.0226597	0.308867	0.00730981	0.924404	0.883473	-0.196845	0.00986564	0.0231565	-0.0428853	0.577568	0.629157	0.00320521	0.966813	0.534772	0.0114571	0.881769	0.759199
507	Q99983	OMD	-0.0805564	0.29492	0.882943	-0.0153876	0.841672	0.669426	-0.0540421	0.482665	0.704049	-0.0752238	0.328148	0.646876	0.0243186	0.752214	0.868413	-0.178826	0.0192737	0.0177708
508	Q9BWP8;Q9BWP8-10;Q9BWP8-2;Q9BWP8-3;Q9BWP8-4;Q9BWP8-5;Q9BWP8-6;Q9BWP8-7;Q9BWP8-8;Q9BWP8-9	COLEC11	-0.0791587	0.303406	0.444948	0.0837293	0.276249	0.332623	-0.00554278	0.942642	0.871014	0.0783078	0.308649	0.179529	0.0149835	0.845778	0.517841	-0.133451	0.0818422	0.12316
509	Q9BXR6	CFHR5	0.120557	0.116261	0.188478	-0.110527	0.150111	0.11181	-0.00740224	0.923451	0.0983303	0.100171	0.192378	0.138212	-0.00168469	0.982553	0.919971	-0.130333	0.0893032	0.112728
510	Q9H4G4	GLIPR2	-0.0786482	0.306544	0.415066	0.17233	0.0242046	0.0296575	-0.0164241	0.831161	0.947336	0.0508704	0.508763	0.2656	0.0071234	0.926326	0.870758	-0.128056	0.0950887	0.111795
511	Q9H6X2;Q9H6X2-5	ANTXR1	-0.18258	0.0168412	0.415611	-0.0631913	0.411593	0.122834	-0.254857	0.000768292	0.233209	-0.0554826	0.471056	0.623532	0.0263312	0.732457	0.512448	-0.112271	0.143742	0.115104
512	Q9H8L6	MMRN2	-0.127708	0.0959984	0.519342	-0.0185002	0.8102	0.764138	-0.145328	0.0578875	0.46664	-0.0384387	0.617674	0.596397	-0.012622	0.869849	0.82232	0.0393248	0.609586	0.69478
513	Q9NPG4	PCDH12	-0.00283123	0.970683	0.336729	-0.102825	0.1808	0.142833	-0.0191811	0.803354	0.872784	-0.0207817	0.78732	0.494459	0.0992391	0.196568	0.15956	-0.0900873	0.241282	0.294813
514	Q9NPH3-5	IL1RAP	-0.0616453	0.423151	0.869042	0.0619839	0.420603	0.522877	0.00495033	0.948764	0.585488	0.107225	0.162745	0.118337	-0.145979	0.0567623	0.144814	-0.0252069	0.743473	0.940687
515	Q9NPY3	CD93	-0.00472381	0.951105	0.124284	-0.162111	0.0341445	0.0268531	-0.116573	0.128916	0.573287	0.0535879	0.486358	0.193879	0.105877	0.168129	0.285697	-0.00533076	0.944832	0.877526
516	Q9NSB4	KRT82	-0.121648	0.11297	0.974144	0.0266082	0.729751	0.960514	-0.120392	0.116766	0.977154	-0.127028	0.0977941	0.0605004	-0.00991924	0.897545	0.994201	0.0112551	0.883839	0.907364
517	Q9NZP8	C1RL	0.00909372	0.906031	0.633963	-0.0976057	0.204073	0.206848	0.0377137	0.624327	0.432561	0.0139748	0.856044	0.568762	0.0076383	0.921017	0.813116	-0.0442186	0.565783	0.610032
518	Q9P232	CNTN3	-0.116529	0.12906	0.637514	-0.0351579	0.648018	0.303014	-0.0900855	0.241291	0.572148	-0.109724	0.153115	0.331399	-0.104079	0.175509	0.673935	-0.0507124	0.510081	0.736814
519	Q9UBY0	SLC9A2	0.0118743	0.877497	0.516747	0.0566212	0.461987	0.365414	0.0384714	0.617375	0.43881	0.17743	0.0202529	0.0179877	-0.066547	0.387153	0.458093	0.0416447	0.588635	0.50489
520	Q9UEW3;Q9UEW3-2	MARCO	-0.215016	0.00474006	0.145125	0.0604339	0.432338	0.514678	-0.209945	0.00585075	0.311719	-0.0738792	0.336893	0.465254	0.0544047	0.479729	0.928586	0.0924213	0.229257	0.30087
521	Q9UGM5	FETUB	-0.0176072	0.819201	0.778914	0.0007077	0.99267	0.865004	-0.0143638	0.852082	0.696183	-0.0711126	0.355347	0.752386	0.0399685	0.60374	0.418991	-0.00895461	0.907462	0.946659
522	Q9UHG3	PCYOX1	-0.0490699	0.523897	0.74863	-0.00554833	0.942584	0.801745	-0.0974301	0.204892	0.0695828	0.00171485	0.98224	0.698202	0.00221189	0.977094	0.525423	-0.0439477	0.568168	0.775582
523	Q9ULI3	HEG1	0.0117237	0.879038	0.811845	0.00500127	0.948237	0.955649	0.126158	0.100134	0.431114	-0.0125658	0.870424	0.742264	-0.0776603	0.312679	0.657437	-0.00719213	0.925617	0.778388
524	Q9UM47	NOTCH3	-0.0100566	0.896134	0.89164	-0.00476056	0.950725	0.800825	-0.0249668	0.745832	0.437211	-0.0217167	0.777995	0.850851	-0.00765026	0.920894	0.923088	-0.048858	0.525693	0.625893
525	Q9UNW1	MINPP1	-0.147398	0.0543716	0.188133	0.136992	0.0739868	0.107432	-0.0791934	0.303193	0.841606	-0.159958	0.0366312	0.0200767	0.0115486	0.880831	0.868899	0.071007	0.356064	0.400037
526	Q9Y490	TLN1	-0.0745364	0.3326	0.361267	0.0938858	0.22193	0.229099	-0.0518108	0.500949	0.228232	0.194349	0.010861	0.00452684	-0.042089	0.58466	0.685856	-0.0904768	0.239245	0.315129
527	Q9Y5Y7	LYVE1	-0.146661	0.0556029	0.125155	-0.0248218	0.747258	0.591386	-0.0408779	0.595524	0.65463	-0.100648	0.190257	0.284105	-0.074153	0.3351	0.171836	0.0804975	0.295275	0.302722
528	Q9Y646	CPQ	-0.141794	0.0643201	0.702173	0.0290292	0.706247	0.835817	-0.192282	0.011751	0.744568	-0.0959716	0.211785	0.142495	0.0193212	0.801947	0.610155	0.0459622	0.550547	0.808759
529	Q9Y6R7	FCGBP	0.196677	0.00992995	0.0551173	-0.140845	0.0661445	0.0927392	0.125326	0.102411	0.63888	0.0541392	0.481878	0.471699	-0.0411981	0.592642	0.799205	-0.0606676	0.430557	0.646555
530	V9GYE7	CFHR2	0.0153227	0.842331	0.468181	-0.114171	0.137042	0.152298	-0.0680215	0.376698	0.168242	-0.11118	0.147702	0.134981	0.0790946	0.303798	0.244961	-0.0946242	0.2183	0.265539

## Sheet: Supplementary Table S2
Supplementary Table 2. Results of correlation analysis in validation cohort
No	Gene Name		Muscle mass (ASM/Ht2, kg/m2)		Changes in muscle mass (ASM/Ht2, kg/m2)		Muscle strength (hand grip strength, kg)		Changes in muscle strength (hand grip strength, kg)		Physical performance (walking speed, m/s)		Changes in physical performance (walking speed, m/s)
			beta	p	beta	p	beta	p	beta	p	beta	p	beta	p
1	ApoA1	ELISA	-0.000241201	0.912949	0.00164577	0.430933	0.00722041	0.694746	0.00670463	0.741471	-0.00271127	0.230924	-0.000724068	0.774509
2	ApoA2	ELISA	-0.0109	0.410825	0.0081502	0.567547	-0.0343474	0.756489	-0.0517881	0.670549	-0.0373155	0.00523448	-0.0399327	0.00936713
3	ApoB	ELISA	-0.00121831	0.727377	-0.00253054	0.52803	0.0145498	0.617615	-0.0404332	0.168573	-0.00604144	0.0906326	-0.00870916	0.0104483
4	ApoC2	ELISA	-0.0266062	0.44421	-0.028307	0.369122	-0.00733422	0.979867	-0.35689	0.188505	-0.0898624	0.0106597	-0.0456999	0.195299
5	ApoE	ELISA	-0.0317381	0.531852	-0.00203838	0.970982	0.476152	0.259644	-0.335379	0.470714	-0.0887173	0.087379	-0.0487582	0.399107
6	C3	ELISA	-0.00835537	0.067072	-0.0026736	0.539896	-0.0394568	0.303311	0.0107899	0.768004	-0.00554727	0.240751	-0.00596314	0.195935
7	C4	ELISA	-0.0174377	0.0539689	0.00429199	0.65826	-0.167988	0.0254973	0.0626755	0.398668	-0.00842027	0.370587	-0.00701117	0.448518
8	GDF15	ELISA	1.89416e-05	0.739558	3.12954e-05	0.56352	-0.00111051	0.0175269	0.000227623	0.648418	0.000222511	7.1192e-05	5.37392e-05	0.379618
9	Myostatin	ELISA	0.000218456	0.176489	-0.000291774	0.0884774	0.0020427	0.129244	-0.00162521	0.224837	-0.0001075	0.520298	-5.10168e-05	0.751597
10	ActivinA	ELISA	-0.00052301	0.187866	0.00083434	0.043803	0.00275264	0.407589	-0.00152082	0.605364	0.000499319	0.222649	0.0010956	0.00161761
11	adiponectin	ELISA	5.70002e-07	0.948113	1.12686e-05	0.224502	-3.55043e-05	0.626823	5.61828e-06	0.939381	1.094e-05	0.223284	2.09085e-05	0.0123737
12	BDNF	ELISA	5.02153e-06	0.889156	-4.12273e-05	0.201113	0.000227028	0.449323	-0.000526132	0.0632189	-4.43561e-05	0.230066	-4.92775e-05	0.156528
13	Irisin	ELISA	-0.00898628	0.488517	-0.00162906	0.899341	-0.054788	0.612962	-0.120295	0.283167	-0.00698381	0.60152	0.00108993	0.937159
14	TNFa	ELISA	0.0361417	0.638534	0.0247884	0.718074	-0.848754	0.18402	0.822312	0.181036	0.117969	0.134264	0.061866	0.418657
15	Leptin	ELISA	-0.02049	0.00136073	-0.0140851	0.139639	-0.201452	0.000131611	-0.00809147	0.885368	0.00976308	0.148296	0.00617092	0.36287
16	IL6	ELISA	-0.00832445	0.756886	0.0399008	0.290896	-0.292393	0.190281	0.184735	0.608998	0.0636187	0.0195999	0.0419985	0.20766
17	P3NP	ELISA	-0.0269781	0.465077	0.0594219	0.103105	0.033507	0.913536	0.46987	0.177959	-0.015969	0.675009	-0.0617318	0.0885757
18	DHEAS	ELISA	0.00275027	0.294912	0.00132746	0.581702	0.0765213	0.000293684	0.0279283	0.251206	-0.00766366	0.00378175	0.00146061	0.624605
19	IGF1	ELISA	0.0012487	0.593901	-0.00137968	0.546082	0.0361265	0.0619066	0.00580776	0.78747	-0.00390695	0.10288	-0.00416026	0.115861
20	cortisol	ELISA	-0.0101459	0.586679	0.0238888	0.180023	-0.0893617	0.565968	0.138797	0.387606	0.00277981	0.885132	0.0116243	0.563099
21	CRP	ELISA	0.0210532	0.684664	0.00242601	0.95428	-0.336325	0.426826	0.277948	0.468847	0.039184	0.384776	-0.000465508	0.989879
1	A2M	HRM-DIA	-0.204566	0.199657	0.115123	0.504104	-1.78232	0.197447	0.492228	0.74518	0.250879	0.140643	0.0807079	0.666791
2	AFM	HRM-DIA	-0.156718	0.348127	0.0552214	0.736002	0.695505	0.631701	-2.19066	0.133969	-0.188318	0.288093	0.0957766	0.593639
3	AHSG	HRM-DIA	0.0499886	0.845006	-0.019702	0.94103	-2.23437	0.312165	0.747173	0.73279	0.0844847	0.756817	-0.457599	0.076461
4	APOA4	HRM-DIA	-0.0577828	0.660054	0.0637252	0.622604	-1.4863	0.189984	-0.0243371	0.984567	0.40497	0.00277722	0.195924	0.20695
5	APOC4	HRM-DIA	-0.0334391	0.763395	-0.207208	0.0730221	-1.25288	0.191236	-1.03517	0.297336	-0.178224	0.134287	-0.148638	0.243654
6	B2M	HRM-DIA	0.112735	0.0732362	-0.0248878	0.725174	0.523238	0.340797	-0.269631	0.632274	0.0737699	0.265683	-0.0308838	0.657226
7	C2	HRM-DIA	-0.545576	0.0118553	0.25163	0.225778	-6.36548	0.000582513	2.94625	0.152328	0.276255	0.234626	0.131817	0.577186
8	C4BPB	HRM-DIA	-0.035933	0.658438	-0.0431202	0.594867	0.711061	0.311841	-0.151574	0.824323	-0.218402	0.0111132	-0.0845924	0.325179
9	C5	HRM-DIA	-0.525816	0.0781341	-0.200368	0.529038	-3.85933	0.136897	3.81885	0.179889	0.0747374	0.816009	0.352732	0.339606
10	C7	HRM-DIA	0.0930076	0.553616	-0.109812	0.507781	-0.132954	0.922277	1.13232	0.441468	0.192496	0.243265	0.419232	0.0113077
11	C8A	HRM-DIA	-0.0546274	0.823905	-0.0394001	0.876274	-2.54528	0.229888	4.26877	0.0490646	-0.422103	0.11124	-0.0421171	0.877529
12	C9	HRM-DIA	-0.123759	0.46439	-0.0244466	0.892639	-1.57813	0.281038	1.84699	0.267405	0.0157882	0.929413	0.363298	0.077343
13	CFI	HRM-DIA	-0.456152	0.0993523	-0.172134	0.523961	-6.65326	0.00489362	0.407229	0.863902	-0.301162	0.308273	-0.247735	0.425027
14	F13B	HRM-DIA	-0.0424653	0.73379	-0.0727212	0.584889	2.23624	0.0365228	-0.129251	0.912714	-0.159411	0.235048	0.0904689	0.533253
15	FCN3	HRM-DIA	0.0690271	0.573251	0.0177907	0.88519	1.28584	0.22466	-1.0126	0.334095	-0.167267	0.199956	-0.283724	0.0575842
16	FGG	HRM-DIA	-0.277664	0.202955	-0.270337	0.194765	-2.47674	0.190131	1.87972	0.385611	-0.256577	0.26333	0.194372	0.46545
17	GAPDH	HRM-DIA	-0.0590859	0.526374	-0.0175435	0.885694	-1.09515	0.173818	0.855655	0.456451	0.0189695	0.854858	-0.246245	0.0745947
18	KRT9	HRM-DIA	0.0344146	0.716548	-0.0725476	0.4463	1.0155	0.214719	-0.709785	0.336504	-0.168745	0.0881179	0.071657	0.425002
19	LYZ	HRM-DIA	0.0571918	0.465943	-0.105115	0.25615	-1.43817	0.032407	-0.187643	0.809367	0.323361	0.000105717	0.110564	0.236925
20	PTGDS	HRM-DIA	-0.0688155	0.523763	0.0642702	0.576311	-1.16794	0.210496	-0.414593	0.72867	0.458907	2.3305e-05	-0.0678602	0.641177
21	RBP4	HRM-DIA	-0.00286575	0.968197	-0.0293624	0.684236	1.01276	0.101478	-0.765773	0.249499	-0.191992	0.0107259	0.0129053	0.879543
22	S100A9	HRM-DIA	-0.119227	0.214518	0.0454029	0.64797	-0.674628	0.419106	0.149298	0.886272	0.199193	0.055702	-0.227424	0.0692139
23	SPP2	HRM-DIA	-0.0396567	0.264253	0.00826494	0.834416	-0.446494	0.146131	-0.155098	0.656468	0.00123097	0.974418	-0.0244354	0.588967
24	VTN	HRM-DIA	-0.263321	0.331822	-0.141758	0.61409	-5.02795	0.0307557	-0.895835	0.721047	-0.040692	0.887152	-0.593374	0.0527672
1	A1BG	DIA	-0.0904665	0.727065	-0.406413	0.124382	-5.25623	0.0169563	0.881338	0.712299	-0.0555367	0.839482	-0.449026	0.142961
2	AMBP	DIA	-0.228715	0.230622	-0.0703121	0.760073	-4.41882	0.00633131	0.468481	0.768549	0.429204	0.0296319	0.262581	0.164653
3	BLVRB	DIA	-0.0326501	0.594144	-0.071563	0.321008	-0.265608	0.615473	-0.353872	0.565952	0.0270985	0.692499	-0.139451	0.0489952
4	BTD	DIA	0.0881744	0.705078	-0.438526	0.084173	0.939611	0.640156	0.798712	0.685904	-0.699975	0.00339435	-0.311101	0.205626
5	C1QB	DIA	-0.135889	0.521838	0.251196	0.210863	-3.08731	0.0894501	2.3935	0.336034	0.534821	0.0171774	0.353012	0.244015
6	C1S	DIA	-0.132268	0.590651	0.0132384	0.956473	-4.2471	0.0430386	3.56109	0.151478	0.231231	0.375362	-0.26265	0.397211
7	C4BPA	DIA	-0.0531152	0.655237	-0.0856581	0.462677	1.28525	0.20876	0.168742	0.875181	-0.511709	1.78542e-05	0.108197	0.439787
8	CD14	DIA	-0.0390184	0.798337	-0.0254435	0.872247	-4.61899	0.000274925	1.78112	0.216485	0.259973	0.106174	-0.339271	0.0534961
9	CD5L	DIA	-0.028757	0.749104	0.140387	0.168432	1.6424	0.0320322	-0.988843	0.267367	-0.105554	0.2709	-0.166716	0.140873
10	CLEC3B	DIA	0.333043	0.199498	-0.135695	0.643205	3.15099	0.159122	4.14518	0.0494749	-0.196506	0.480783	0.0444497	0.869133
11	COMP	DIA	0.146878	0.242756	-0.0713634	0.585349	-0.9762	0.369038	0.224865	0.850706	0.309163	0.02164	-0.0253008	0.859644
12	CRTAC1	DIA	0.0158583	0.775123	-0.0197434	0.732927	-0.0758206	0.874252	-0.842133	0.104367	0.149493	0.0101789	-0.0281779	0.656772
13	CST3	DIA	-0.0247938	0.822922	0.224005	0.0605931	-1.26621	0.183206	0.470127	0.625192	0.329912	0.00389756	0.147662	0.204724
14	CST6	DIA	0.0806444	0.239062	-0.154514	0.0297218	-2.11121	0.000217601	1.02184	0.0794165	0.137284	0.0604889	-0.040238	0.585013
15	CTBS	DIA	-0.0930168	0.25953	-0.0559883	0.507494	0.579176	0.416705	-1.37914	0.0374662	0.0837048	0.337298	-0.094859	0.251229
16	CTSD	DIA	-0.00928834	0.85954	0.00245566	0.963262	-0.941501	0.0353019	0.613602	0.223571	0.127032	0.0202649	0.0158335	0.803537
17	IGFBP6	DIA	-0.00534742	0.922508	-0.0287887	0.650906	-0.800214	0.0889718	-0.473157	0.347081	0.256246	3.3962e-06	0.0582115	0.344326
18	IGHA1	DIA	-0.0401156	0.721187	0.0162476	0.893239	-0.389717	0.687824	0.0480577	0.961101	-0.106574	0.391749	0.238905	0.039616
19	IGHA2	DIA	0.00174191	0.988674	0.0932529	0.486611	-0.227632	0.829766	-0.329582	0.777163	-0.0953697	0.483858	0.268611	0.0492216
20	IGHD	DIA	-0.0112799	0.866558	-0.0408974	0.520994	0.442434	0.440625	-0.460359	0.504581	-0.179968	0.0169284	0.132198	0.111106
21	IGHV1.2	DIA	0.20651	0.0329724	-0.0941289	0.308669	1.95519	0.0189764	-1.20929	0.183408	0.0830954	0.418954	0.176455	0.100068
22	IGHV2.26	DIA	-0.0724746	0.412554	-0.011845	0.897573	-0.983335	0.196339	-0.18434	0.800205	0.0806706	0.390326	0.196671	0.0234379
23	IGHV3.15	DIA	0.0722628	0.571498	0.311026	0.0188793	0.877905	0.425246	-2.03544	0.147766	0.124423	0.361938	-0.241901	0.147628
24	IGHV3.73	DIA	0.114911	0.383122	0.121829	0.451026	1.05525	0.353192	1.33906	0.258516	-0.149798	0.284673	0.309435	0.020453
25	IGHV3.74	DIA	0.0562409	0.591881	0.241379	0.0328063	0.291201	0.747824	-0.0382506	0.970724	-0.0444515	0.68951	0.124848	0.328552
26	IGKV1.5	DIA	0.023825	0.820116	0.099794	0.316456	-1.28719	0.152185	0.0632699	0.949898	0.200356	0.06991	-0.238233	0.049621
27	IGLV2.11	DIA	-0.0190145	0.672756	0.110752	0.0273821	0.162991	0.674805	-0.405055	0.34276	-0.0770375	0.106968	0.0153022	0.80171
28	IGLV3.25	DIA	0.0788524	0.355547	-0.0311341	0.721402	1.02235	0.163792	-2.12251	0.00992609	0.0608556	0.505674	0.0106519	0.918864
29	IGLV3.27	DIA	-0.00491991	0.94327	-0.162855	0.024772	-0.420195	0.480625	0.5414	0.346283	0.0212666	0.768476	0.0236789	0.750979
30	IGLV5.52	DIA	-0.0682815	0.389945	0.0853925	0.33506	0.741322	0.278813	-1.80672	0.00424276	0.089041	0.292959	-0.0345922	0.664187
31	ISLR	DIA	0.12391	0.222503	-0.138272	0.189319	-1.51652	0.0822543	1.5672	0.073589	0.247554	0.0183797	0.0590957	0.583269
32	ITIH1	DIA	-0.419704	0.0460968	-0.0866104	0.676536	0.0518644	0.977471	1.23082	0.569354	-0.445786	0.0458258	-0.314511	0.229481
33	ITIH3	DIA	-0.0819727	0.609416	-0.239986	0.112166	-1.87937	0.172686	3.10369	0.0334468	0.0663859	0.695771	0.149233	0.406119
34	ITIH4	DIA	-0.0319528	0.578863	0.021484	0.706821	-0.455656	0.358277	-0.243958	0.645574	0.156277	0.00954975	-0.0904472	0.15528
35	LCAT	DIA	-0.26706	0.25404	0.138866	0.563447	2.64994	0.189136	3.08984	0.170095	-0.866266	0.000439781	-0.0475761	0.856929
36	LRG1	DIA	-0.00529261	0.970739	-0.151962	0.295766	-3.66594	0.00251518	1.20571	0.409695	0.276435	0.0666101	-0.0285947	0.870568
37	ORM1	DIA	0.00313734	0.976996	-0.0536185	0.621759	0.594114	0.526389	-0.210387	0.826523	-0.240225	0.0334651	0.011871	0.924692
38	PCOLCE	DIA	-0.00521146	0.914702	-0.0255157	0.589542	-0.578701	0.165791	-0.997417	0.0558588	0.109381	0.0295576	-0.0708512	0.277264
39	PI16	DIA	0.0650222	0.524155	-0.058451	0.644183	-1.56762	0.072831	1.03072	0.233056	0.360452	0.000474285	0.0412298	0.702191
40	PLG	DIA	-0.292047	0.295256	-0.184663	0.529044	1.14378	0.635605	-1.06145	0.721041	-0.90958	0.0017493	-0.618663	0.101123
41	QSOX1	DIA	0.0573809	0.682683	0.0348313	0.812959	-1.2794	0.28952	1.05547	0.519858	0.508979	0.000367313	0.247222	0.209955
42	RNASE4	DIA	0.0240137	0.733837	-0.0786509	0.330533	0.183841	0.762925	-1.45435	0.0188877	0.131475	0.0811528	-0.0414126	0.593731
43	S100A8	DIA	-0.0896652	0.400045	-0.000220278	0.998371	0.912774	0.320443	-3.37413	0.0036782	-0.00346475	0.975265	-0.18758	0.196429
44	SERPINC1	DIA	-0.153904	0.593555	-0.421129	0.166645	-1.25983	0.612699	0.583325	0.823514	-0.634921	0.0339814	-0.519996	0.109892
45	SERPINF1	DIA	0.0018051	0.990643	-0.111495	0.550388	-2.28626	0.082528	0.209412	0.887833	0.57209	0.000213477	0.143847	0.419384
46	THBS1	DIA	0.0172581	0.819089	-0.15694	0.088549	0.353431	0.587011	-1.73193	0.0114229	-0.039418	0.675095	-0.0619092	0.472087
47	TIMP1	DIA	0.0406592	0.610286	0.0664236	0.404312	-1.70898	0.0115343	0.676194	0.445791	0.280314	0.00053278	0.0682682	0.522691
